# Supplementary material for: A HD‐ZIP III gene, PtrHB4, is required for interfascicular cambium development in Populus
Source: Plant Biotechnol J. 2017 Nov 18;16(3):808–17. doi: 10.1111/pbi.12830 (PMC5814583; doi:10.1111/pbi.12830)
Supplement: Supplementary file 7 — Table S1List of the down‐regulated genes in PtrHB4SRDX plants. [file PBI-16-808-s003.xlsx]

## Sheet: Sheet1
Table S1: List of the down-regulated genes in PtrHB4 dominant suppressed plants. The genes were detected in the shoot tip of the transgenic plants by RNAseq analysis. Gene description is based on Arabidopsis gene database(TAIR, Ver.10). Expression abundance of the detected genes were measured by RPKM (Reads Per kb per Million reads) method and the change ratio was calculated by Log2 ( RPKM of Ptr…
Populus Gene	Arabidopsis homolog	Arabidopsis homolog name	Annotation	Classification	GO classification	RPKM of PtrHB4SRDX	RPKM of WT	Log2 Ratio(PtrHB4SRDX/WT)	p_value
Potri.005G157400	AT4G24580.1	REN1	Rho GTPase activation protein (RhoGAP) with PH domain	Cell signaling	Anatomical structure development	0.00134784	5.63639	-12.0299	0.0431
Potri.018G021300	AT2G25180.1	ARR12	response regulator 12	Transcription factor	Anatomical structure development	0.00867677	11.5918	-10.3837	0.0345
Potri.001G239300	AT2G28890.1	PLL4	poltergeist like 4	Unclassified	Anatomical structure development	0.000327173	4.24639	-13.6639	0.0209
Potri.003G098200	AT1G31930.1	XLG3	extra-large GTP-binding protein 3	Unclassified	Anatomical structure development	0.00074195	2.01366	-11.4062	0.02825
Potri.003G133900	AT4G23640.1	ATKT3,KUP4,TRH1	Potassium transporter family protein	Unclassified	Anatomical structure development	0.00263133	2.48226	-9.88165	0.0211
Potri.003G162700	AT5G61960.1	AML1,ML1	MEI2-like protein 1	Unclassified	Anatomical structure development	0.00532553	4.39746	-9.68953	0.0336
Potri.014G093200	AT3G61590.1	HS,HWS	Galactose oxidase/kelch repeat superfamily protein	Unclassified	Anatomical structure development	0.0014159	2.21817	-10.6134	0.04085
Potri.018G150600	AT5G58100.1		Unknown	Unclassified	Anatomical structure development	0.00076951	2.5641	-11.7022	0.00905
Potri.002G036500	AT2G20490.1	EDA27,NOP10	nucleolar RNA-binding Nop10p family protein	Unclassified	Cell differentiation	0.00299977	30.4958	-13.3115	0.0031
Potri.009G017400	AT2G35940.1	BLH1,EDA29	BEL1-like homeodomain 1	Unclassified	Cell differentiation	0.00016981	6.14754	-15.1438	0.0277
Potri.013G038100	AT5G56750.1	NDL1	N-MYC downregulated-like 1	Unclassified	Cell differentiation	0.00672899	6.04631	-9.81145	0.0457
Potri.005G100500	AT3G51460.1	RHD4	Phosphoinositide phosphatase family protein	Cell signaling	Cell differentiation, Anatomical structure development	0.00326528	3.51134	-10.0706	0.01895
Potri.007G109000	AT5G64070.1	PI-4KBETA1,PI4KBETA1	phosphatidylinositol 4-OH kinase beta1	Unclassified	Cell differentiation, Anatomical structure development	0.00694696	2.15873	-8.27959	0.04575
Potri.009G065500	AT5G48030.1	GFA2	gametophytic factor 2	Unclassified	Cell differentiation, Anatomical structure development	0.000343777	2.8454	-13.0149	0.04925
Potri.016G105100	AT3G54010.1	DEI1,PAS1	FKBP-type peptidyl-prolyl cis-trans isomerase family protein	Unclassified	Cell differentiation, Anatomical structure development	0.000297331	2.2898	-12.9109	0.03095
Potri.002G185000	AT2G46920.1	POL	Protein phosphatase 2C family protein	Cell signaling	Cell differentiation, Meristem development, Regulation of transcription	0.000380027	5.68671	-13.8692	0.04525
Potri.005G241500	AT1G75820.1	FAS3,FLO5,ATCLV1,CLV1	Leucine-rich receptor-like protein kinase family protein	Cell signaling	Cell differentiation, Meristem development, Regulation of transcription	0.000659519	2.47162	-11.8718	0.01015
Potri.016G113600	AT2G38120.1	AUX1,MAP1,PIR1,WAV5	Transmembrane amino acid transporter family protein	Auxin	Cell differentiation, Post-embryonic development, Anatomical structure development	0.00853247	4.70717	-9.10768	0.04425
Potri.002G141300	AT2G44950.1	HUB1,RDO4	histone mono-ubiquitination 1	Unclassified	Cell differentiation, Post-embryonic development, Anatomical structure development	0.000158604	3.91541	-14.5914	0.0168
Potri.013G023100	AT5G27540.1	emb2473,MIRO1	MIRO-related GTP-ase 1	Unclassified	Cell differentiation, Post-embryonic development, Anatomical structure development	0.0145674	9.34128	-9.32473	0.02475
Potri.001G169600	AT5G40330.1	ATMYB23,ATMYBRTF,MYB23	myb domain protein 23	Transcription factor	Cell differentiation, Regulation of transcription	0.00542171	8.09342	-10.5438	0.0336
Potri.003G052400	AT1G79840.1	GL2	HD-ZIP IV family of homeobox-leucine zipper protein with lipid-binding START domain	Transcription factor	Cell differentiation, Regulation of transcription, Anatomical structure development	0.00210254	10.1075	-12.231	0.0131
Potri.008G148400	AT2G02820.2	AtMYB88,MYB88	myb domain protein 88	Transcription factor	Cell differentiation, Regulation of transcription, Post-embryonic development, Anatomical structure development	0.00107647	4.23204	-11.9408	0.0272
Potri.005G257500	AT1G76540.1	CDKB2;1	cyclin-dependent kinase B2;1	Cell cycling	Meristem development, Anatomical structure development	0.00266757	6.28798	-11.2029	0.03385
Potri.005G051100	AT3G22780.1	ATTSO1,TSO1	Tesmin/TSO1-like CXC domain-containing protein	Unclassified	Meristem development, Anatomical structure development	0.00187438	4.84475	-11.3358	0.0366
Potri.002G259000	AT1G04020.1	ATBARD1,BARD1,ROW1	breast cancer associated RING 1	Cell signaling	Meristem development,Anatomical structure development	0.000365476	5.14001	-13.7797	0.0219
Potri.004G033900	AT3G62980.1	TIR1	F-box/RNI-like superfamily protein	Auxin	Post-embryonic development, Anatomical structure development	0.0421143	13.0423	-8.27467	0.03765
Potri.013G151600	AT3G01610.1	CDC48C	cell division cycle 48C	Cell cycling	Post-embryonic development, Anatomical structure development	0.000332956	8.00896	-14.554	0.0222
Potri.001G102900	AT1G63700.1	EMB71,MAPKKK4,YDA	Protein kinase superfamily protein	Cell signaling	Post-embryonic development, Anatomical structure development	0.00157436	3.9393	-11.289	0.02455
Potri.008G118300	AT1G68640.1	PAN	bZIP transcription factor family protein	Transcription factor	Post-embryonic development, Anatomical structure development	0.00195446	2.50369	-10.3231	0.0387
Potri.014G074200	AT2G45660.1	AGL20,ATSOC1,SOC1	AGAMOUS-like 20	Transcription factor	Post-embryonic development, Anatomical structure development	0.00624688	6.73827	-10.075	0.0333
Potri.015G038700	AT1G73590.1	ATPIN1,PIN1	Auxin efflux carrier family protein	Transporter	Post-embryonic development, Anatomical structure development	0.000433059	4.64165	-13.3878	0.02465
Potri.001G024200	AT5G13480.1	FY	Unknown	Unclassified	Post-embryonic development, Anatomical structure development	0.00307414	10.0685	-11.6774	0.03925
Potri.001G174100	AT1G80410.1	EMB2753	tetratricopeptide repeat (TPR)-containing protein	Unclassified	Post-embryonic development, Anatomical structure development	0.00534651	2.50118	-8.8698	0.0379
Potri.002G003000	AT5G42820.1	ATU2AF35B,U2AF35B	Zinc finger C-x8-C-x5-C-x3-H type family protein	Unclassified	Post-embryonic development, Anatomical structure development	0.0104868	3.6458	-8.44151	0.0326
Potri.005G000100	AT5G26742.2	emb1138	DEAD box RNA helicase (RH3)	Unclassified	Post-embryonic development, Anatomical structure development	0.00399707	6.73766	-10.7191	0.01765
Potri.005G141100	AT3G57870.1	AHUS5,ATSCE1,EMB1637,SCE1,SCE1A	sumo conjugation enzyme 1	Unclassified	Post-embryonic development, Anatomical structure development	0.00106394	8.51124	-12.9657	0.00965
Potri.005G194500	AT1G43170.1	ARP1,emb2207,RP1,RPL3A	ribosomal protein 1	Unclassified	Post-embryonic development, Anatomical structure development	0.0120641	9.14912	-9.56677	0.0272
Potri.006G106600	AT3G08850.1	ATRAPTOR1B,RAPTOR1,RAPTOR1B	HEAT repeat ;WD domain, G-beta repeat protein protein	Unclassified	Post-embryonic development, Anatomical structure development	0.00584511	2.48083	-8.72938	0.0392
Potri.008G025900	AT5G04560.2	DME	HhH-GPD base excision DNA repair family protein	Unclassified	Post-embryonic development, Anatomical structure development	0.0027787	3.26122	-10.1968	0.01385
Potri.010G179000	AT5G16260.1	ELF9	RNA binding (RRM/RBD/RNP motifs) family protein	Unclassified	Post-embryonic development, Anatomical structure development	0.0015891	3.95235	-11.2803	0.0246
Potri.012G034000	AT5G52920.1	PKP-BETA1,PKP1,PKP2	plastidic pyruvate kinase beta subunit 1	Unclassified	Post-embryonic development, Anatomical structure development	0.0169641	5.27605	-8.28083	0.0368
Potri.012G056100	AT3G18390.1	EMB1865	CRS1 / YhbY (CRM) domain-containing protein	Unclassified	Post-embryonic development, Anatomical structure development	0.00447595	3.35977	-9.55195	0.02605
Potri.013G114300	AT1G34430.1	EMB3003	2-oxoacid dehydrogenases acyltransferase family protein	Unclassified	Post-embryonic development, Anatomical structure development	0.000520432	4.12668	-12.953	0.0139
Potri.014G099100	AT3G61780.1	emb1703	embryo defective 1703	Unclassified	Post-embryonic development, Anatomical structure development	0.00408444	6.06289	-10.5357	0.0468
Potri.014G135900	AT3G63010.1	ATGID1B,GID1B	alpha/beta-Hydrolases superfamily protein	Unclassified	Post-embryonic development, Anatomical structure development	0.000720948	2.36578	-11.6801	0.028
Potri.007G138800	AT1G53160.1	SPL4	squamosa promoter binding protein-like 4	Unclassified	Post-embryonic development, Regulation of transcription	0.00360714	4.86107	-10.3962	0.047
Potri.006G048400	AT3G10330.1		Cyclin-like family protein	Cell cycling	Regulation of transcription	0.0127604	3.23084	-7.98409	0.0499
Potri.001G180200	AT1G79950.1		RAD3-like DNA-binding helicase protein	Cell signaling	Regulation of transcription	0.00130733	3.05423	-11.19	0.0466
Potri.007G028800	AT5G66730.1		C2H2-like zinc finger protein	Cell signaling	Regulation of transcription	0.000382042	4.03711	-13.3673	0.01805
Potri.015G061900	AT5G61380.1	APRR1,AtTOC1,PRR1,TOC1	CCT motif -containing response regulator protein	Cell signaling	Regulation of transcription	0.0137417	5.17545	-8.55699	0.04865
Potri.001G137800	AT5G46880.1	HDG5	HOMEODOMAIN GLABROUS	Transcription factor	Regulation of transcription	0.00402368	5.1914	-10.3334	0.0466
Potri.001G276800	AT4G03250.1		Homeodomain-like superfamily protein	Transcription factor	Regulation of transcription	0.0022393	2.8105	-10.2936	0.0161
Potri.001G361600	AT4G26640.2	AtWRKY20,WRKY20	WRKY family transcription factor family protein	Transcription factor	Regulation of transcription	0.000631455	2.89712	-12.1637	0.04535
Potri.001G373300	AT3G18380.1		sequence-specific DNA binding transcription factors;sequence-specific DNA binding	Transcription factor	Regulation of transcription	0.00269356	8.10588	-11.5552	0.0302
Potri.001G416600	AT5G54680.1	bHLH105,ILR3	basic helix-loop-helix (bHLH) DNA-binding superfamily protein	Transcription factor	Regulation of transcription	0.00291285	5.43521	-10.8657	0.0493
Potri.002G114700	AT1G10120.1		basic helix-loop-helix (bHLH) DNA-binding superfamily protein	Transcription factor	Regulation of transcription	0.000856052	6.12382	-12.8044	0.02645
Potri.004G175200	AT4G35040.1	bZIP19	Basic-leucine zipper (bZIP) transcription factor family protein	Transcription factor	Regulation of transcription	0.00899966	12.9313	-10.4887	0.02595
Potri.005G146500	AT1G10120.1		basic helix-loop-helix (bHLH) DNA-binding superfamily protein	Transcription factor	Regulation of transcription	0.000263833	5.05064	-14.2246	0.04055
Potri.007G076200	AT5G08520.1		Homeodomain-like superfamily protein	Transcription factor	Regulation of transcription	0.000221403	4.29872	-14.2449	0.0438
Potri.009G106600	AT1G49560.1		Homeodomain-like superfamily protein	Transcription factor	Regulation of transcription	0.00411325	6.71457	-10.6728	0.04005
Potri.014G025200	AT1G46768.1	RAP2.1	related to AP2 1	Transcription factor	Regulation of transcription	0.00167125	3.42502	-11.001	0.03915
Potri.014G025300	AT1G46480.1	WOX4	WUSCHEL related homeobox 4	Transcription factor	Regulation of transcription	0.0258633	3.15892	-6.93238	0.032
Potri.017G146800	AT5G52660.1		Homeodomain-like superfamily protein	Transcription factor	Regulation of transcription	0.000655371	2.67248	-11.9936	0.03905
Potri.018G038000	AT4G32730.2	ATMYB3R-1,ATMYB3R1,MYB3R-1,MYB3R1,PC-MYB1	Homeodomain-like protein	Transcription factor	Regulation of transcription	0.0025379	2.03526	-9.64736	0.02725
Potri.019G130000	AT2G40620.1		bZIP transcription factor family protein	Transcription factor	Regulation of transcription	0.00114274	11.2637	-13.2669	0.01205
Potri.001G219700	AT2G27040.1	AGO4,OCP11	Argonaute family protein	Unclassified	Regulation of transcription	0.0013283	2.92692	-11.1056	0.03725
Potri.002G078900	AT1G21600.1	PTAC6	plastid transcriptionally active 6	Unclassified	Regulation of transcription	0.0039162	7.01869	-10.8075	0.0264
Potri.002G125400	AT1G45249.1	ABF2,AREB1,ATAREB1	abscisic acid responsive elements-binding factor 2	Unclassified	Regulation of transcription	0.00117529	5.28463	-12.1346	0.01025
Potri.003G172600	AT5G43270.1	SPL2	squamosa promoter binding protein-like 2	Unclassified	Regulation of transcription	0.0095567	9.13182	-9.90017	0.0377
Potri.004G065800	AT4G18390.1	TCP2	TEOSINTE BRANCHED 1, cycloidea and PCF transcription factor 2	Unclassified	Regulation of transcription	0.00126503	2.27352	-10.8115	0.0498
Potri.004G140600	AT4G34000.1	ABF3,DPBF5	abscisic acid responsive elements-binding factor 3	Unclassified	Regulation of transcription	0.00199494	8.24904	-12.0137	0.02305
Potri.005G068400	AT5G09230.7	AtSRT2,SRT2	sirtuin 2	Unclassified	Regulation of transcription	0.00594429	3.34092	-9.13453	0.0398
Potri.006G227600	AT3G13810.1	AtIDD11,IDD11	indeterminate(ID)-domain 11	Unclassified	Regulation of transcription	0.00184931	2.83333	-10.5813	0.04605
Potri.010G183700	AT2G40340.1	AtERF48,DREB2C	Integrase-type DNA-binding superfamily protein	Unclassified	Regulation of transcription	0.00149226	4.50498	-11.5598	0.0492
Potri.010G188100	AT5G05610.1	AL1	alfin-like 1	Unclassified	Regulation of transcription	0.00497129	4.86485	-9.93456	0.03155
Potri.011G109300	AT1G53320.1	AtTLP7,TLP7	tubby like protein 7	Unclassified	Regulation of transcription	0.000784016	7.22801	-13.1704	0.0458
Potri.013G059800	AT5G18230.1		transcription regulator NOT2/NOT3/NOT5 family protein	Unclassified	Regulation of transcription	0.000266024	3.78548	-13.7966	0.0163
Potri.013G075400	AT1G64860.1	RPOD1,SIG1,SIG2,SIGA,SIGB	sigma factor A	Unclassified	Regulation of transcription	0.00346855	5.02443	-10.5004	0.04195
Potri.018G083000	AT4G29000.1		Tesmin/TSO1-like CXC domain-containing protein	Unclassified	Regulation of transcription	0.000741498	2.10057	-11.468	0.0291
Potri.008G148200	AT1G69780.1	ATHB13	Homeobox-leucine zipper protein family	Transcription factor	Regulation of transcription, Post-embryonic development, Anatomical structure development	0.00349369	6.37403	-10.8332	0.036
Potri.016G138100	AT2G38560.1	TFIIS	transcript elongation factor IIS	Unclassified	Regulation of transcription, Post-embryonic development, Anatomical structure development	0.000556812	2.19345	-11.9437	0.0287
Potri.003G117400	AT1G12450.1		SNARE associated Golgi protein family	Auxin		0.00129744	3.61317	-11.4434	0.0321
Potri.001G272000	AT2G26760.1	CYCB1;4	Cyclin B1;4	Cell cycling		0.000931362	11.7603	-13.6242	0.00805
Potri.010G095200	AT1G70210.1	CYCD1;1	CYCLIN D1;1	Cell cycling		0.00209544	6.55341	-11.6108	0.04535
Potri.011G040900	AT4G03270.1	CYCD6;1	Cyclin D6;1	Cell cycling		0.00787358	6.80612	-9.7556	0.04775
Potri.001G005900	AT4G25650.1	ACD1-LIKE,PTC52,TIC55-IV	receptor like protein 46	Cell signaling		0.000518974	2.95899	-12.4772	0.0294
Potri.001G048500	AT2G25220.1		Protein kinase superfamily protein	Cell signaling		0.000204825	4.59239	-14.4526	0.0386
Potri.001G070100	AT3G26935.1		DHHC-type zinc finger family protein	Cell signaling		0.00178101	6.22097	-11.7702	0.0113
Potri.001G171000	AT5G13640.1	ATPDAT,PDAT,PDAT1	phospholipid:diacylglycerol acyltransferase	Cell signaling		0.00106956	6.22401	-12.5066	0.00845
Potri.001G228100	AT2G32850.2		Protein kinase superfamily protein	Cell signaling		0.00158162	2.62976	-10.6993	0.01825
Potri.001G282500	AT2G30170.1		Protein phosphatase 2C family protein	Cell signaling		0.00192721	3.37637	-10.7747	0.02625
Potri.001G383000	AT3G14770.1		Nodulin MtN3 family protein	Cell signaling		0.000768077	7.56554	-13.2659	0.0293
Potri.001G386300	AT1G53440.1		Leucine-rich repeat transmembrane protein kinase	Cell signaling		0.00178346	3.29131	-10.8498	0.0159
Potri.001G397600	AT3G15220.1		Protein kinase superfamily protein	Cell signaling		0.00016048	2.59742	-13.9824	0.03015
Potri.001G413700	AT4G27290.1		S-locus lectin protein kinase family protein	Cell signaling		0.000224694	3.72277	-14.0161	0.03075
Potri.002G006900	AT2G33640.1		DHHC-type zinc finger family protein	Cell signaling		0.0053848	2.07296	-8.58858	0.03745
Potri.002G019500	AT4G35020.1	ARAC3,ATROP6,RAC3,RHO1PS,ROP6	RAC-like 3	Cell signaling		0.000655095	5.74601	-13.0986	0.0129
Potri.002G030200	AT1G19720.1		Pentatricopeptide repeat (PPR-like) superfamily protein	Cell signaling		0.00111123	2.38356	-11.0667	0.032
Potri.002G085100	AT1G21890.1		nodulin MtN21 /EamA-like transporter family protein	Cell signaling		0.00594256	26.3035	-12.1119	0.0274
Potri.002G125200	AT1G45207.2		Remorin family protein	Cell signaling		0.000675599	2.44586	-11.8219	0.04415
Potri.002G231800	AT2G31680.1	AtRABA5d,RABA5d	RAB GTPase homolog A5D	Cell signaling		0.0128367	17.1996	-10.3879	0.0461
Potri.003G029400	AT2G25470.1	AtRLP21,RLP21	receptor like protein 21	Cell signaling		0.00126862	2.2872	-10.8161	0.00715
Potri.003G084900	AT4G17640.1	CKB2	casein kinase II beta chain 2	Cell signaling		0.00590781	12.9047	-11.093	0.0411
Potri.003G085200	AT2G35190.1	ATNPSN11,NPSN11,NSPN11	novel plant snare 11	Cell signaling		0.000461411	5.13956	-13.4433	0.0315
Potri.003G146000	AT4G24100.1		Protein kinase superfamily protein	Cell signaling		0.000390907	2.85832	-12.8361	0.0283
Potri.003G218100	AT1G55280.1		Lipase/lipooxygenase, PLAT/LH2 family protein	Cell signaling		0.000963483	2.54883	-11.3693	0.04695
Potri.004G108000	AT3G02490.1		Pentatricopeptide repeat (PPR) superfamily protein	Cell signaling		0.000510587	3.00901	-12.5248	0.022
Potri.004G125400	AT3G29270.1		RING/U-box superfamily protein	Cell signaling		0.00189641	4.98619	-11.3605	0.04755
Potri.004G201600	AT5G22400.1		Rho GTPase activating protein with PAK-box/P21-Rho-binding domain	Cell signaling		0.000507234	12.4996	-14.5889	0.03255
Potri.005G045600	AT5G27120.1		NOP56-like pre RNA processing ribonucleoprotein	Cell signaling		0.00235982	8.26929	-11.7749	0.0106
Potri.005G070100	AT5G08750.3		RING/FYVE/PHD zinc finger superfamily protein	Cell signaling		0.00798398	7.41414	-9.85895	0.02575
Potri.005G124700	AT3G50690.1		Leucine-rich repeat (LRR) family protein	Cell signaling		0.00697938	4.47484	-9.32452	0.03105
Potri.005G231100	AT1G10210.1	ATMPK1,MPK1	mitogen-activated protein kinase 1	Cell signaling		0.0033901	4.03855	-10.2183	0.01895
Potri.006G152000	AT5G56890.1		Protein kinase superfamily protein	Cell signaling		0.00051114	2.90849	-12.4743	0.01915
Potri.006G193600	AT3G58030.1		RING/U-box superfamily protein	Cell signaling		0.00121184	2.18141	-10.8138	0.0334
Potri.006G224800	AT4G33080.1		AGC (cAMP-dependent, cGMP-dependent and protein kinase C) kinase family protein	Cell signaling		0.00719981	10.1096	-10.4555	0.0297
Potri.006G251300	AT5G25490.1		Ran BP2/NZF zinc finger-like superfamily protein	Cell signaling		0.00275697	5.954	-11.0766	0.0324
Potri.006G255700	AT4G32250.1		Protein kinase superfamily protein	Cell signaling		0.00272217	2.5062	-9.84653	0.02505
Potri.007G060600	AT4G35780.1		ACT-like protein tyrosine kinase family protein	Cell signaling		0.00145127	2.37161	-10.6743	0.0253
Potri.008G033900	AT3G47570.1		Leucine-rich repeat protein kinase family protein	Cell signaling		0.000185181	2.96019	-13.9645	0.0232
Potri.008G087200	AT1G26800.1		RING/U-box superfamily protein	Cell signaling		0.00270965	8.00649	-11.5288	0.0211
Potri.008G118500	AT3G25800.1	PDF1,PP2AA2,PR 65	protein phosphatase 2A subunit A2	Cell signaling		0.00162431	2.49973	-10.5877	0.0395
Potri.008G160600	AT2G23770.1		protein kinase family protein / peptidoglycan-binding LysM domain-containing protein	Cell signaling		0.000564062	2.52587	-12.1286	0.0262
Potri.009G004000	AT2G27970.1	CKS2	CDK-subunit 2	Cell signaling		0.00163547	9.39204	-12.4875	0.00805
Potri.009G015800	AT3G22190.1	IQD5	IQ-domain 5	Cell signaling		0.000312421	3.70108	-13.5322	0.0228
Potri.009G136400	AT4G38560.2		Arabidopsis phospholipase-like protein (PEARLI 4) family	Cell signaling		0.0188697	5.52379	-8.19345	0.02555
Potri.010G002500	AT3G17510.1	CIPK1,SnRK3.16	CBL-interacting protein kinase 1	Cell signaling		0.0115758	8.25294	-9.47766	0.0238
Potri.010G033000	AT3G23610.3	DSPTP1	dual specificity protein phosphatase 1	Cell signaling		0.00155266	10.911	-12.7788	0.0191
Potri.010G107400	AT1G70650.1		Ran BP2/NZF zinc finger-like superfamily protein	Cell signaling		0.000226091	3.51527	-13.9244	0.0156
Potri.010G164100	AT1G69450.1		Early-responsive to dehydration stress protein (ERD4)	Cell signaling		0.0018939	3.02163	-10.6397	0.01915
Potri.010G232200	AT3G52180.1	ATPTPKIS1,ATSEX4,DSP4,SEX4	dual specificity protein phosphatase (DsPTP1) family protein	Cell signaling		0.00682349	5.18602	-9.5699	0.03925
Potri.011G103600	AT3G14770.1		Nodulin MtN3 family protein	Cell signaling		0.00126009	3.69506	-11.5179	0.026
Potri.012G014000	AT5G53420.1		CCT motif family protein	Cell signaling		0.00786437	6.22032	-9.62744	0.0448
Potri.012G033200	AT4G23740.1		Leucine-rich repeat protein kinase family protein	Cell signaling		0.00124835	2.35121	-10.8792	0.04125
Potri.012G073300	AT1G10430.1	PP2A-2	protein phosphatase 2A-2	Cell signaling		0.00320275	3.91369	-10.255	0.0284
Potri.012G102800	AT4G24970.1		Histidine kinase-, DNA gyrase B-, and HSP90-like ATPase family protein	Cell signaling		0.00106899	3.46018	-11.6604	0.023
Potri.013G003700	AT1G56720.1		Protein kinase superfamily protein	Cell signaling		0.00011625	1.98758	-14.0615	0.044
Potri.014G195100	AT1G35710.1		Protein kinase family protein with leucine-rich repeat domain	Cell signaling		0.00158622	2.28327	-10.4913	0.03185
Potri.014G195500	AT1G04010.1	ATPSAT1,PSAT1	phospholipid sterol acyl transferase 1	Cell signaling		0.00247174	8.36226	-11.7242	0.0444
Potri.014G196900	AT1G47330.1		CBS domain-containing protein with a domain of unknown function (DUF21)	Cell signaling		0.000395895	5.35804	-13.7243	0.0294
Potri.015G063100	AT3G47700.1	MAG2	RINT-1 / TIP-1 family	Cell signaling		0.00525616	4.02962	-9.58242	0.02935
Potri.016G030800	AT2G40860.1		protein kinase family protein / protein phosphatase 2C ( PP2C) family protein	Cell signaling		0.00438623	3.28409	-9.5483	0.0277
Potri.016G053300	AT1G68030.1		RING/FYVE/PHD zinc finger superfamily protein	Cell signaling		0.00208138	3.89325	-10.8692	0.03175
Potri.017G012600	AT4G28370.1		RING/U-box superfamily protein	Cell signaling		0.00119144	9.21347	-12.9168	0.0211
Potri.017G119500	AT3G02600.2	ATLPP3,LPP3	lipid phosphate phosphatase 3	Cell signaling		0.00657041	3.73076	-9.14927	0.0301
Potri.017G122300	AT2G01275.1		RING/FYVE/PHD zinc finger superfamily protein	Cell signaling		0.00758611	14.5067	-10.9011	0.03635
Potri.018G023400	AT4G32060.1		calcium-binding EF hand family protein	Cell signaling		0.00152459	2.55998	-10.7135	0.03595
Potri.018G036500	AT5G11470.1		bromo-adjacent homology (BAH) domain-containing protein	Cell signaling		0.00329135	2.52399	-9.58281	0.0386
Potri.018G114700	AT5G45290.1		RING/U-box superfamily protein	Cell signaling		0.000269572	3.67904	-13.7364	0.0403
Potri.019G059200	AT2G40730.1		Protein kinase family protein with ARM repeat domain	Cell signaling		0.00334429	2.83437	-9.72711	0.03245
Potri.001G237200	AT3G46440.1	UXS5	UDP-XYL synthase 5	cell wall		0.00706933	6.33621	-9.80783	0.0436
Potri.002G162400	AT3G61490.1		Pectin lyase-like superfamily protein	cell wall		0.00839675	9.16791	-10.0925	0.0141
Potri.003G137800	AT4G11090.1	TBL23	TRICHOME BIREFRINGENCE-LIKE 23	Cell wall		0.0036908	10.7643	-11.51	0.02315
Potri.004G214100	AT2G36970.1		UDP-Glycosyltransferase superfamily protein	cell wall		0.00743941	4.82665	-9.34162	0.0449
Potri.006G084900	AT3G09410.3		Pectinacetylesterase family protein	cell wall		0.00491155	5.97191	-10.2478	0.0215
Potri.009G101500	AT3G19280.1	ATFUT11,FUCT1,FUCTA,FUT11	fucosyltransferase 11	cell wall		0.00335811	2.23751	-9.38003	0.0254
Potri.016G042100	AT3G57220.1		Glycosyl transferase family 4 protein	cell wall		0.00407051	7.43551	-10.835	0.02725
Potri.002G105100	AT4G24550.2		Clathrin adaptor complexes medium subunit family protein	Cytoskeleton		0.000627065	2.97242	-12.2107	0.04015
Potri.004G203100	AT2G36250.1	ATFTSZ2-1,FTSZ2-1	Tubulin/FtsZ family protein	Cytoskeleton		0.00215062	3.47505	-10.6581	0.0359
Potri.006G050200	AT2G41740.1	ATVLN2,VLN2	villin 2	Cytoskeleton		0.00126373	2.48514	-10.9414	0.01495
Potri.008G055500	AT3G12110.1	ACT11	actin-11	Cytoskeleton		0.00191317	3.5777	-10.8688	0.04425
Potri.009G168000	AT2G36250.1	ATFTSZ2-1,FTSZ2-1	Tubulin/FtsZ family protein	Cytoskeleton		0.00149886	8.76333	-12.5134	0.02115
Potri.010G164300	AT1G26670.1	ATVTI12,VTI12,VTI1B	Vesicle transport v-SNARE family protein	Cytoskeleton		0.000573189	2.56943	-12.1301	0.03195
Potri.010G186900	AT3G11130.1		Clathrin, heavy chain	Cytoskeleton		0.00396831	9.03718	-11.1531	0.01395
Potri.010G239900	AT3G54300.1	ATVAMP727,VAMP727	vesicle-associated membrane protein 727	Cytoskeleton		0.00126604	5.19244	-12.0019	0.04835
Potri.015G143800	AT5G52280.1		Myosin heavy chain-related protein	Cytoskeleton		0.000310259	3.24506	-13.3525	0.0236
Potri.018G089700	AT4G30160.2	ATVLN4,VLN4	villin 4	Cytoskeleton		0.000612136	3.13698	-12.3232	0.01105
Potri.004G021500	AT4G05320.3	UBQ10	polyubiquitin 10	Protein degradation		0.0630025	29.1199	-8.85238	0.0168
Potri.005G247900	AT5G42220.1		Ubiquitin-like superfamily protein	Protein degradation		0.0050127	8.67214	-10.7566	0.0219
Potri.010G143900	AT3G17000.1	UBC32	ubiquitin-conjugating enzyme 32	Protein degradation		0.000973793	6.45145	-12.6937	0.00695
Potri.011G094100	AT1G55860.2	UPL1	ubiquitin-protein ligase 1	Protein degradation		0.00100369	4.12034	-12.0032	0.0177
Potri.011G168200	AT5G41700.1	ATUBC8,UBC8	ubiquitin conjugating enzyme 8	Protein degradation		0.0455752	28.1702	-9.2717	0.0338
Potri.012G085700	AT4G24690.1		ubiquitin-associated (UBA)/TS-N domain-containing protein / octicosapeptide/Phox/Bemp1 (PB1) domain-containing protein	Protein degradation		0.00156031	6.02943	-11.916	0.00715
Potri.002G106500	AT1G09710.2		Homeodomain-like superfamily protein	Transcription factor		0.00732116	8.11172	-10.1137	0.035
Potri.008G181000	AT1G67710.1	ARR11	response regulator 11	Transcription factor		0.00123479	2.10413	-10.7347	0.0497
Potri.014G025700	AT4G27410.2	ANAC072,RD26	NAC (No Apical Meristem) domain transcriptional regulator superfamily protein	Transcription factor		0.000227938	4.46548	-14.2579	0.0286
Potri.001G015400	AT3G45140.1	ATLOX2,LOX2	Family of unknown function (DUF716)	Unclassified		0.00230791	4.96329	-11.0705	0.01925
Potri.001G018500	AT5G13070.1		lipoxygenase 2	Unclassified		0.00677909	4.97267	-9.51871	0.04045
Potri.001G026800	AT5G19420.2		Transducin/WD40 repeat-like superfamily protein	Unclassified		0.000683451	4.32938	-12.629	0.01055
Potri.001G046500	AT4G31880.1		Unknown	Unclassified		0.00199021	2.73636	-10.4251	0.0291
Potri.001G047200	AT1G76280.3		Tetratricopeptide repeat (TPR)-like superfamily protein	Unclassified		0.00149227	3.80929	-11.3178	0.0165
Potri.001G060100	AT1G69040.2	ACR4	ACT domain repeat 4	Unclassified		0.00047041	3.90063	-13.0175	0.0223
Potri.001G094500	AT4G11110.1	SPA2	SPA1-related 2	Unclassified		0.00342714	2.86434	-9.70699	0.03135
Potri.001G098700	AT4G11270.1		Transducin/WD40 repeat-like superfamily protein	Unclassified		0.000478549	2.13696	-12.1246	0.0466
Potri.001G108400	AT4G11670.1		Protein of unknown function (DUF810)	Unclassified		0.000175462	2.92224	-14.0236	0.0397
Potri.001G111700	AT4G11820.2	EMB2778,FKP1,HMGS,MVA1	hydroxymethylglutaryl-CoA synthase / HMG-CoA synthase / 3-hydroxy-3-methylglutaryl coenzyme A synthase	Unclassified		0.00628213	7.16653	-10.1558	0.01525
Potri.001G116600	AT1G62870.1		Unknown	Unclassified		0.000185134	2.74967	-13.8584	0.03085
Potri.001G118000	AT4G12230.1		alpha/beta-Hydrolases superfamily protein	Unclassified		0.00054244	3.54936	-12.6758	0.0475
Potri.001G123400	AT5G44800.1	CHR4,PKR1	chromatin remodeling 4	Unclassified		5.09335e-05	2.72276	-15.7061	0.0183
Potri.001G128200	AT5G45275.1		Major facilitator superfamily protein	Unclassified		0.00146675	3.27059	-11.1227	0.04255
Potri.001G143400	AT2G35260.1		Unknown	Unclassified		0.00404251	6.16414	-10.5744	0.0176
Potri.001G157200	AT5G47380.1		Protein of unknown function, DUF547	Unclassified		0.00378833	5.36101	-10.4667	0.037
Potri.001G171100	AT1G54170.1	CID3	CTC-interacting domain 3	Unclassified		0.0210465	11.2519	-9.06238	0.0377
Potri.001G210000	AT1G15820.1	CP24,LHCB6	light harvesting complex photosystem II subunit 6	Unclassified		0.00393445	6.70868	-10.7357	0.0432
Potri.001G219300	AT5G21105.1		Plant L-ascorbate oxidase	Unclassified		0.00331313	5.07063	-10.5798	0.0223
Potri.001G220100	AT5G21160.3		LA RNA-binding protein	Unclassified		0.000996954	2.59191	-11.3442	0.02635
Potri.001G233700	AT3G45850.1		P-loop containing nucleoside triphosphate hydrolases superfamily protein	Unclassified		0.000124412	3.59714	-14.8194	0.0199
Potri.001G237800	AT2G28800.1	ALB3	63 kDa inner membrane family protein	Unclassified		0.00200632	2.36737	-10.2045	0.04895
Potri.001G251000	AT5G58760.1	DDB2	damaged DNA binding 2	Unclassified		0.00279403	5.06405	-10.8237	0.01935
Potri.001G259100	AT4G36250.1	ALDH3F1	aldehyde dehydrogenase 3F1	Unclassified		0.00103006	4.72955	-12.1648	0.03135
Potri.001G272300	AT2G26770.1		plectin-related	Unclassified		0.000242438	7.10924	-14.8398	0.01855
Potri.001G286100	AT5G64470.2	TBL12	Plant protein of unknown function (DUF828)	Unclassified		0.00254925	2.47234	-9.92159	0.03835
Potri.001G311300	AT1G17840.1	ABCG11,ATWBC11,COF1,DSO,WBC11	white-brown complex homolog protein 11	Unclassified		0.0017621	4.04026	-11.1629	0.02325
Potri.001G341300	AT3G56510.1		RNA-binding (RRM/RBD/RNP motifs) family protein	Unclassified		0.0166661	11.7581	-9.46252	0.0275
Potri.001G345900	AT5G14530.1		Transducin/WD40 repeat-like superfamily protein	Unclassified		0.00624987	5.30182	-9.72845	0.0381
Potri.001G351200	AT5G62680.1		Major facilitator superfamily protein	Unclassified		0.000389242	3.00533	-12.9146	0.0208
Potri.001G352300	AT2G34410.1		O-acetyltransferase family protein	Unclassified		0.000349803	4.15771	-13.537	0.0416
Potri.001G393700	AT1G53250.1		Unknown	Unclassified		0.000236181	2.41246	-13.3183	0.0443
Potri.001G394200	AT4G20010.1	OSB2,PTAC9	plastid transcriptionally active 9	Unclassified		0.000770571	2.84553	-11.8505	0.0386
Potri.001G399600	AT3G15354.1	SPA3	SPA1-related 3	Unclassified		0.00111496	2.29809	-11.0092	0.01875
Potri.001G450800	AT1G32990.1	PRPL11	plastid ribosomal protein l11	Unclassified		0.00446252	23.9271	-12.3885	0.02195
Potri.001G455800	AT4G10550.1		Subtilase family protein	Unclassified		0.00175096	17.4555	-13.2832	0.0437
Potri.001G470300	AT2G04690.1		Pyridoxamine 5\'-phosphate oxidase family protein	Unclassified		0.0358805	6.43555	-7.48672	0.04315
Potri.001G471000	AT5G56140.1		RNA-binding KH domain-containing protein	Unclassified		0.00654463	4.73002	-9.49732	0.0347
Potri.002G001900	AT1G76620.1		Protein of unknown function, DUF547	Unclassified		0.000964986	7.14764	-12.8547	0.03605
Potri.002G012000	AT5G42270.1	FTSH5,VAR1	FtsH extracellular protease family	Unclassified		0.0082152	3.19085	-8.60143	0.0441
Potri.002G045200	AT4G02580.1		NADH-ubiquinone oxidoreductase 24 kDa subunit, putative	Unclassified		0.00456247	32.1267	-12.7817	0.00595
Potri.002G060300	AT2G42860.1		Unknown	Unclassified		0.000217522	2.55755	-13.5213	0.0474
Potri.002G078000	AT1G21650.2		Preprotein translocase SecA family protein	Unclassified		8.21725e-05	8.18171	-16.6034	0.04145
Potri.002G088000	AT4G08180.2	ORP1C	OSBP(oxysterol binding protein)-related protein 1C	Unclassified		0.000889322	3.29569	-11.8556	0.0463
Potri.002G089300	AT1G36980.1		Unknown	Unclassified		0.00900813	10.5279	-10.1907	0.02695
Potri.002G092600	AT1G78010.1		tRNA modification GTPase, putative	Unclassified		0.000656666	5.15702	-12.9391	0.03285
Potri.002G120500	AT1G27695.1		glycine-rich protein	Unclassified		0.00206413	26.2661	-13.6354	0.04365
Potri.002G129400	AT2G26510.1	PDE135	Xanthine/uracil permease family protein	Unclassified		0.00135824	3.61487	-11.378	0.02655
Potri.002G138700	AT3G60260.1		ELMO/CED-12 family protein	Unclassified		0.00261406	7.35335	-11.4579	0.03165
Potri.002G152300	AT2G45690.1	ATPEX16,PEX16,SSE,SSE1	shrunken seed protein (SSE1)	Unclassified		0.00114272	2.40617	-11.0401	0.0324
Potri.002G171900	AT4G00980.1		zinc knuckle (CCHC-type) family protein	Unclassified		0.00113631	3.3979	-11.5461	0.0291
Potri.002G184200	AT4G01610.1		Cysteine proteinases superfamily protein	Unclassified		0.0400358	17.8906	-8.80369	0.02125
Potri.002G189800	AT4G01880.1		methyltransferases	Unclassified		0.000384371	5.78156	-13.8767	0.03205
Potri.002G203600	AT2G47580.1	U1A	spliceosomal protein U1A	Unclassified		0.0028982	8.02922	-11.4359	0.0233
Potri.002G203900	AT4G02405.1		S-adenosyl-L-methionine-dependent methyltransferases superfamily protein	Unclassified		0.000907644	3.76651	-12.0188	0.03805
Potri.002G213500	AT2G47990.1	EDA13,EDA19,SWA1	transducin family protein / WD-40 repeat family protein	Unclassified		0.00134549	3.02339	-11.1338	0.02765
Potri.002G215800	AT4G02920.1		Unknown	Unclassified		0.00337516	4.06481	-10.234	0.02135
Potri.002G216900	AT4G25330.1		Unknown	Unclassified		0.00159133	5.82307	-11.8373	0.01025
Potri.002G232100	AT2G43080.1	AT-P4H-1	P4H isoform 1	Unclassified		0.00180537	6.20867	-11.7478	0.02375
Potri.002G232100			Unknown	Unclassified		0.00432833	3.95078	-9.83411	0.01885
Potri.002G236800	AT3G02020.1	AK3	aspartate kinase 3	Unclassified		0.00182349	5.35861	-11.5209	0.0228
Potri.002G245700	AT3G07210.1		Unknown	Unclassified		0.00108782	2.13568	-10.939	0.0298
Potri.002G248800	AT5G48545.1	HINT3	histidine triad nucleotide-binding 3	Unclassified		0.00170155	6.10683	-11.8094	0.0113
Potri.002G249700	AT3G07420.1	ATNS2,NS2,SYNC2,SYNC2_ARATH	asparaginyl-tRNA synthetase 2	Unclassified		0.000343059	2.91629	-13.0534	0.04555
Potri.002G261000	AT1G75170.1		Sec14p-like phosphatidylinositol transfer family protein	Unclassified		0.000443484	11.8791	-14.7092	0.03945
Potri.003G046600	AT2G02410.1		Unknown	Unclassified		0.00408602	6.03831	-10.5292	0.02955
Potri.003G059500	AT3G15610.1		Transducin/WD40 repeat-like superfamily protein	Unclassified		0.00845613	9.91179	-10.1949	0.02245
Potri.003G063700	AT1G72650.2	TRFL6	TRF-like 6	Unclassified		0.000312781	2.14844	-12.7458	0.0345
Potri.003G067800	AT1G72510.1		Protein of unknown function (DUF1677)	Unclassified		0.00065658	4.40756	-12.7127	0.0248
Potri.003G073700	AT1G53730.1	SRF6	STRUBBELIG-receptor family 6	Unclassified		0.00548089	3.94708	-9.49216	0.01795
Potri.003G097700	AT1G32130.1	ATIWS1,IWS1	Transcription elongation factor (TFIIS) family protein	Unclassified		0.00310105	6.047	-10.9292	0.01005
Potri.003G098800	AT5G63120.2		P-loop containing nucleoside triphosphate hydrolases superfamily protein	Unclassified		0.00260996	5.07192	-10.9243	0.01485
Potri.003G108000	AT5G61450.1		P-loop containing nucleoside triphosphate hydrolases superfamily protein	Unclassified		0.00405418	18.3334	-12.1428	0.03095
Potri.003G110100	AT5G44800.1	CHR4,PKR1	chromatin remodeling 4	Unclassified		0.000170719	2.14953	-13.6201	0.00765
Potri.003G113400	AT4G12400.2		stress-inducible protein, putative	Unclassified		0.00129898	5.36433	-12.0118	0.0077
Potri.003G114000	AT3G17880.1	ATHIP2,ATTDX,HIP,TDX	tetraticopeptide domain-containing thioredoxin	Unclassified		0.00493321	8.77832	-10.7972	0.0369
Potri.003G118400	AT1G12520.1	ATCCS,CCS	copper chaperone for SOD1	Unclassified		0.00124748	7.85034	-12.6195	0.0256
Potri.003G125000	AT5G23850.1		Arabidopsis thaliana protein of unknown function (DUF821)	Unclassified		0.00211122	4.16149	-10.9448	0.0127
Potri.003G132900	AT4G11270.1		Transducin/WD40 repeat-like superfamily protein	Unclassified		0.0012153	3.57758	-11.5235	0.03945
Potri.003G138000	AT4G11080.1		HMG (high mobility group) box protein	Unclassified		0.00418845	3.99206	-9.8965	0.02135
Potri.003G139400	AT1G64385.1		Unknown	Unclassified		0.000990536	3.64732	-11.8463	0.0197
Potri.003G148400	AT2G38970.1		Zinc finger (C3HC4-type RING finger) family protein	Unclassified		0.000403665	2.26769	-12.4558	0.03325
Potri.003G155100	AT4G20130.1	PTAC14	plastid transcriptionally active 14	Unclassified		0.00356709	4.63131	-10.3425	0.02425
Potri.003G181300	AT1G80810.1		Tudor/PWWP/MBT superfamily protein	Unclassified		0.000808118	2.7964	-11.7567	0.0258
Potri.003G194300	AT3G15140.1		Polynucleotidyl transferase, ribonuclease H-like superfamily protein	Unclassified		0.00261324	4.50793	-10.7524	0.01305
Potri.003G194600	AT3G12250.1	BZIP45,TGA6	TGACG motif-binding factor 6	Unclassified		0.0040172	6.27793	-10.6099	0.01055
Potri.004G002600	AT4G22260.1	IM,IM1	Alternative oxidase family protein	Unclassified		0.0100339	6.91739	-9.4292	0.0429
Potri.004G004800	AT2G20060.1		Ribosomal protein L4/L1 family	Unclassified		0.00171678	7.79724	-12.149	0.00695
Potri.004G022500	AT5G15170.1	TDP1	tyrosyl-DNA phosphodiesterase-related	Unclassified		0.000825855	4.2077	-12.3149	0.04755
Potri.004G040900	AT1G60900.1		U2 snRNP auxilliary factor, large subunit, splicing factor	Unclassified		0.000430055	5.41104	-13.6191	0.04215
Potri.004G046900	AT1G28320.1	DEG15	protease-related	Unclassified		0.000745199	3.10244	-12.0235	0.02565
Potri.004G072100	AT5G62650.1		Tic22-like family protein	Unclassified		0.000754221	3.73186	-12.2726	0.0292
Potri.004G080800	AT5G17270.1		Protein prenylyltransferase superfamily protein	Unclassified		0.000763147	2.53064	-11.6953	0.03585
Potri.004G157000	AT2G16365.2		F-box family protein	Unclassified		0.00718466	15.1671	-11.0437	0.0321
Potri.004G157400	AT2G16370.1	THY-1	thymidylate synthase 1	Unclassified		0.0166501	13.1091	-9.62083	0.0249
Potri.004G171600	AT3G16620.1	ATTOC120,TOC120	translocon outer complex protein 120	Unclassified		0.00187283	3.767	-10.974	0.03835
Potri.004G173900	AT4G34980.1	SLP2	subtilisin-like serine protease 2	Unclassified		0.00273138	21.8601	-12.9664	0.0126
Potri.005G001100			Unknown	Unclassified		0.00559163	2.13012	-8.57345	0.0459
Potri.005G039500	AT2G29150.1		NAD(P)-binding Rossmann-fold superfamily protein	Unclassified		0.00297268	5.4263	-10.834	0.0259
Potri.005G049800	AT3G04910.1	ATWNK1,WNK1,ZIK4	with no lysine (K) kinase 1	Unclassified		0.000198325	2.74534	-13.7568	0.0295
Potri.005G057900	AT3G18670.1		Ankyrin repeat family protein	Unclassified		0.0011154	3.84774	-11.7522	0.0492
Potri.005G071000	AT5G08710.1		Regulator of chromosome condensation (RCC1) family protein	Unclassified		0.000153647	3.12565	-14.3122	0.049
Potri.005G079900	AT5G10080.1		Eukaryotic aspartyl protease family protein	Unclassified		0.00101248	8.2639	-12.9947	0.0204
Potri.005G097500	AT1G53720.1	ATCYP59,CYP59	cyclophilin 59	Unclassified		0.000372766	3.82725	-13.3258	0.03005
Potri.005G109100	AT5G66090.1		Unknown	Unclassified		0.0171775	11.3779	-9.3715	0.02525
Potri.005G112600	AT4G38660.1		Pathogenesis-related thaumatin superfamily protein	Unclassified		0.000736193	6.18306	-13.0359	0.03145
Potri.005G120600	AT3G50910.1		Unknown	Unclassified		0.00168227	3.57833	-11.0547	0.03215
Potri.005G183400	AT4G21470.1	ATFMN/FHY,FMN/FHY	riboflavin kinase/FMN hydrolase	Unclassified		0.0112929	22.7838	-10.9784	0.0353
Potri.005G193400	AT1G76760.1	ATY1,TRX-Y1,TY1	thioredoxin Y1	Unclassified		0.00535161	15.6314	-11.5122	0.01595
Potri.005G207000	AT1G06690.1		NAD(P)-linked oxidoreductase superfamily protein	Unclassified		0.0170603	3.09514	-7.50322	0.04995
Potri.005G226000	AT1G04430.1		S-adenosyl-L-methionine-dependent methyltransferases superfamily protein	Unclassified		0.00058729	5.5682	-13.2109	0.01655
Potri.006G020600	AT4G15090.1	FAR1	FRS (FAR1 Related Sequences) transcription factor family	Unclassified		0.000229672	2.96212	-13.6548	0.03
Potri.006G021200	AT2G32240.1		Unknown	Unclassified		0.00100023	3.43401	-11.7453	0.0211
Potri.006G027300	AT3G56940.1	ACSF,CHL27,CRD1	dicarboxylate diiron protein, putative (Crd1)	Unclassified		0.00904025	4.37013	-8.9171	0.04465
Potri.006G035300	AT2G40820.1		Unknown	Unclassified		0.000107818	2.23785	-14.3412	0.0467
Potri.006G039400	AT5G04130.1	GYRB2	DNA GYRASE B2	Unclassified		0.000881943	14.5385	-14.0088	0.0232
Potri.006G062200	AT5G34940.2	AtGUS3,GUS3	glucuronidase 3	Unclassified		0.000523561	2.80312	-12.3864	0.04675
Potri.006G067700	AT1G15340.1	MBD10	methyl-CPG-binding domain 10	Unclassified		0.00121854	6.80865	-12.448	0.0054
Potri.006G083700	AT3G09470.2		Major facilitator superfamily protein	Unclassified		0.0095041	7.0435	-9.53353	0.0356
Potri.006G094600	AT2G37960.1		Unknown	Unclassified		0.00104694	6.29249	-12.5532	0.04045
Potri.006G107100	AT2G30970.1	ASP1	aspartate aminotransferase 1	Unclassified		0.000910018	5.42366	-12.5411	0.0262
Potri.006G108700	AT2G38550.1		Transmembrane proteins 14C	Unclassified		0.000359163	4.08077	-13.4719	0.04785
Potri.006G121000	AT3G53180.1		glutamate-ammonia ligases;catalytics;glutamate-ammonia ligases	Unclassified		0.00722636	7.19918	-9.96035	0.04765
Potri.006G123300	AT5G03420.1		5\'-AMP-activated protein kinase-related	Unclassified		0.00148424	2.96209	-10.9627	0.0218
Potri.006G129100	AT3G53390.1		Transducin/WD40 repeat-like superfamily protein	Unclassified		0.00230229	3.94361	-10.7422	0.0111
Potri.006G139500	AT3G42950.1		Pectin lyase-like superfamily protein	Unclassified		0.000466555	3.47805	-12.8639	0.00775
Potri.006G144600	AT3G60310.1		Unknown	Unclassified		0.00057237	3.42602	-12.5473	0.03565
Potri.006G152100	AT5G56900.2		CwfJ-like family protein / zinc finger (CCCH-type) family protein	Unclassified		0.00030806	2.79589	-13.1478	0.04965
Potri.006G160600	AT1G67280.1		Glyoxalase/Bleomycin resistance protein/Dioxygenase superfamily protein	Unclassified		0.0199441	12.9178	-9.33919	0.0384
Potri.006G169400	AT5G57490.1	ATVDAC4,VDAC4	voltage dependent anion channel 4	Unclassified		0.000363047	2.94592	-12.9863	0.04255
Potri.006G192400	AT2G42120.2	POLD2	DNA polymerase delta small subunit	Unclassified		0.000917219	11.8875	-13.6618	0.0457
Potri.006G195200	AT2G41945.3		Unknown	Unclassified		0.000635729	6.62419	-13.347	0.0484
Potri.006G198500	AT3G11890.2		Sterile alpha motif (SAM) domain-containing protein	Unclassified		0.000869802	9.15937	-13.3623	0.02275
Potri.006G212400	AT3G52660.1		RNA-binding (RRM/RBD/RNP motifs) family protein	Unclassified		0.0025355	4.84018	-10.8986	0.0169
Potri.006G212600	AT1G57790.1		F-box family protein	Unclassified		0.00135976	2.70449	-10.9578	0.0462
Potri.006G218300	AT2G45700.1		sterile alpha motif (SAM) domain-containing protein	Unclassified		0.00186351	2.43977	-10.3545	0.03565
Potri.006G218900	AT2G26280.1	CID7	CTC-interacting domain 7	Unclassified		0.0103365	6.29838	-9.25109	0.02645
Potri.006G232600	AT5G10770.1		Eukaryotic aspartyl protease family protein	Unclassified		0.00222406	4.94448	-11.1184	0.00975
Potri.006G233500	AT4G32930.1		Unknown	Unclassified		0.00636286	9.23275	-10.5029	0.04685
Potri.006G238900	AT5G25820.1		Exostosin family protein	Unclassified		0.00481164	7.34907	-10.5768	0.035
Potri.006G241000	AT4G32760.1		ENTH/VHS/GAT family protein	Unclassified		0.0184155	3.68349	-7.64401	0.0489
Potri.006G251100	AT5G20060.1		alpha/beta-Hydrolases superfamily protein	Unclassified		0.00201179	5.04026	-11.2908	0.0167
Potri.006G251600	AT5G11280.1		Unknown	Unclassified		0.00329759	3.61556	-10.0986	0.04665
Potri.006G261300	AT5G11000.1		Plant protein of unknown function (DUF868)	Unclassified		0.00238385	2.75911	-10.1767	0.03495
Potri.006G275400	AT4G31410.1		Protein of unknown function (DUF1644)	Unclassified		0.0089864	10.3652	-10.1717	0.0379
Potri.007G008600	AT2G22795.1		Unknown	Unclassified		0.00104761	5.29008	-12.302	0.00535
Potri.007G015800	AT3G51130.1		Unknown	Unclassified		0.000404805	6.58835	-13.9904	0.0187
Potri.007G016300	AT2G16460.1		Protein of unknown function (DUF1640)	Unclassified		0.000571153	5.58519	-13.2554	0.0456
Potri.007G038300	AT5G66920.1	sks17	SKU5 similar 17	Unclassified		0.000878343	3.94808	-12.1341	0.01145
Potri.007G052500	AT5G67370.1		Protein of unknown function (DUF1230)	Unclassified		0.0137126	4.4314	-8.33611	0.04255
Potri.007G053900			Unknown	Unclassified		0.000658687	4.87341	-12.853	0.04365
Potri.007G069600	AT5G37600.1	ATGLN1;1,ATGSR1,GLN1;1,GSR 1	glutamine synthase clone R1	Unclassified		0.0887312	11.4487	-7.01153	0.02885
Potri.007G077700	AT4G39380.1		Unknown	Unclassified		0.00214483	7.24569	-11.722	0.0313
Potri.007G082500	AT5G64940.1	ATATH13,ATH13,ATOSA1,OSA1	ABC2 homolog 13	Unclassified		0.000839189	14.009	-14.027	0.01915
Potri.007G090900	AT5G65140.1		Haloacid dehalogenase-like hydrolase (HAD) superfamily protein	Unclassified		0.000881166	3.5004	-11.9558	0.04175
Potri.007G094900	AT2G22360.1		DNAJ heat shock family protein	Unclassified		0.00208366	2.91695	-10.4511	0.0236
Potri.007G142300	AT2G31810.1		ACT domain-containing small subunit of acetolactate synthase protein	Unclassified		0.000254538	4.42192	-14.0845	0.0208
Potri.007G144900	AT2G43950.1	ATOEP37,OEP37	chloroplast outer envelope protein 37	Unclassified		0.0116739	5.84661	-8.96817	0.04645
Potri.008G002100	AT5G23450.1	ATLCBK1,LCBK1	long-chain base (LCB) kinase 1	Unclassified		0.0166628	6.44449	-8.59529	0.04705
Potri.008G036300	AT2G39130.1		Transmembrane amino acid transporter family protein	Unclassified		0.00278955	4.45384	-10.6408	0.04485
Potri.008G044800	AT2G37060.1	NF-YB8	nuclear factor Y, subunit B8	Unclassified		0.00302648	8.56334	-11.4663	0.01035
Potri.008G045400	AT2G39260.1		binding;RNA binding	Unclassified		0.000498028	4.48612	-13.137	0.0072
Potri.008G049500	AT5G13550.1	SULTR4;1	sulfate transporter 4.1	Unclassified		0.00375173	19.2823	-12.3274	0.0281
Potri.008G049700	AT3G07100.1	ERMO2,SEC24A	Sec23/Sec24 protein transport family protein	Unclassified		0.00114384	2.31791	-10.9847	0.0349
Potri.008G075800	AT5G36170.1	ATPRFB,HCF109	high chlorophyll fluorescent 109	Unclassified		0.00213966	4.1633	-10.9261	0.0488
Potri.008G079300	AT1G65580.1	FRA3	Endonuclease/exonuclease/phosphatase family protein	Unclassified		0.00102839	2.61602	-11.3128	0.02115
Potri.008G096800	AT1G26370.1		RNA helicase family protein	Unclassified		0.00788265	3.13691	-8.63645	0.0346
Potri.008G106200	AT3G06660.1		PAPA-1-like family protein / zinc finger (HIT type) family protein	Unclassified		0.00148299	3.58801	-11.2405	0.0082
Potri.008G163500	AT5G52070.1		Agenet domain-containing protein	Unclassified		0.000920638	7.55961	-13.0034	0.00785
Potri.008G197700	AT5G18900.1		2-oxoglutarate (2OG) and Fe(II)-dependent oxygenase superfamily protein	Unclassified		0.00105371	5.41408	-12.327	0.02155
Potri.009G002900	AT2G27900.1		Unknown	Unclassified		0.00124636	5.41901	-12.0861	0.02505
Potri.009G005300			Unknown	Unclassified		0.00188236	4.59703	-11.2539	0.0271
Potri.009G017400			Unknown	Unclassified		0.00219337	3.61725	-10.6875	0.0137
Potri.009G034800	AT5G59550.1		zinc finger (C3HC4-type RING finger) family protein	Unclassified		0.00115387	4.17536	-11.8212	0.0095
Potri.009G037400	AT1G07420.1	ATSMO2,SMO2-1	sterol 4-alpha-methyl-oxidase 2-1	Unclassified		0.00859618	11.8825	-10.4329	0.01475
Potri.009G042400	AT3G54140.1	ATPTR1,PTR1	peptide transporter 1	Unclassified		0.00311163	2.62302	-9.71934	0.0297
Potri.009G054400	AT5G19350.1		RNA-binding (RRM/RBD/RNP motifs) family protein	Unclassified		0.000600487	3.54042	-12.5255	0.0351
Potri.009G058900	AT3G23890.2	ATTOPII,TOPII	topoisomerase II	Unclassified		0.00290291	2.22247	-9.58045	0.0179
Potri.009G062200	AT5G13490.1	AAC2	ADP/ATP carrier 2	Unclassified		0.0207335	92.2384	-12.1192	0.00205
Potri.009G073800	AT1G07110.1	ATF2KP,F2KP,FKFBP	fructose-2,6-bisphosphatase	Unclassified		0.00192558	3.42808	-10.7979	0.02235
Potri.009G081100	AT5G64500.1		Major facilitator superfamily protein	Unclassified		0.00280804	18.0486	-12.65	0.01175
Potri.009G106700	AT3G19080.1		SWIB complex BAF60b domain-containing protein	Unclassified		0.00238429	2.73232	-10.1623	0.0357
Potri.009G107800	AT2G15860.1		Unknown	Unclassified		0.00742247	5.36428	-9.49727	0.03335
Potri.009G112300	AT3G18850.1	LPAT5	lysophosphatidyl acyltransferase 5	Unclassified		0.0095987	5.31495	-9.113	0.0281
Potri.009G123200	AT4G34660.1		SH3 domain-containing protein	Unclassified		0.000406798	4.09898	-13.2987	0.02015
Potri.010G026800	AT4G03020.1		transducin family protein / WD-40 repeat family protein	Unclassified		0.000630246	3.51518	-12.4454	0.02905
Potri.010G038900	AT1G27210.1		ARM repeat superfamily protein	Unclassified		0.000350756	2.04502	-12.5094	0.03135
Potri.010G044300	AT1G70550.1		Protein of Unknown Function (DUF239)	Unclassified		0.00104985	2.93994	-11.4514	0.04135
Potri.010G070800	AT3G23280.2	XBAT35	XB3 ortholog 5 in Arabidopsis thaliana	Unclassified		0.000339777	8.48336	-14.6078	0.02785
Potri.010G081300	AT5G43810.1	AGO10,PNH,ZLL	Stabilizer of iron transporter SufD / Polynucleotidyl transferase	Unclassified		0.00543534	4.14028	-9.57314	0.03635
Potri.010G082400	AT3G22810.1		Plant protein of unknown function (DUF828) with plant pleckstrin homology-like region	Unclassified		0.000522254	5.7685	-13.4312	0.01405
Potri.010G086600	AT1G05410.1		Protein of unknown function (DUF1423)	Unclassified		0.000847777	4.83255	-12.4768	0.0254
Potri.010G097000	AT1G60670.2		Protein of unknown function (DUF3755)	Unclassified		0.000660842	6.59638	-13.2851	0.0092
Potri.010G114400	AT2G35040.1		AICARFT/IMPCHase bienzyme family protein	Unclassified		0.00215181	6.36596	-11.5306	0.01225
Potri.010G116200			Unknown	Unclassified		0.00952907	5.92156	-9.27943	0.04195
Potri.010G128400	AT1G25520.1		Uncharacterized protein family (UPF0016)	Unclassified		0.000675453	5.7743	-13.0615	0.0463
Potri.010G131900	AT3G25620.2		ABC-2 type transporter family protein	Unclassified		0.000356338	2.19273	-12.5872	0.0451
Potri.010G132200	AT1G26120.1	ICME-LIKE1	alpha/beta-Hydrolases superfamily protein	Unclassified		0.000714612	9.71944	-13.7314	0.03955
Potri.010G161500	AT1G69340.1		appr-1-p processing enzyme family protein	Unclassified		0.0154203	3.43869	-7.80089	0.0412
Potri.010G167100	AT5G15270.1		RNA-binding KH domain-containing protein	Unclassified		0.00965932	7.8889	-9.67369	0.02945
Potri.010G169100	AT2G02970.1		GDA1/CD39 nucleoside phosphatase family protein	Unclassified		0.00423767	4.11232	-9.92247	0.02225
Potri.010G173900	AT3G12740.1	ALIS1	ALA-interacting subunit 1	Unclassified		0.0072877	34.0165	-12.1885	0.01495
Potri.010G192800	AT2G39950.1		Unknown	Unclassified		0.000337065	3.67062	-13.4107	0.02845
Potri.010G194300	AT1G51740.1	ATSYP81,ATUFE1,SYP81,UFE1	syntaxin of plants 81	Unclassified		0.000246696	4.38563	-14.1178	0.02745
Potri.010G197500	AT2G39830.1	DAR2	DA1-related protein 2	Unclassified		0.000921568	2.10707	-11.1589	0.01825
Potri.010G211100	AT3G07100.1	ERMO2,SEC24A	Sec23/Sec24 protein transport family protein	Unclassified		0.0067045	14.9655	-11.1242	0.02695
Potri.010G225200	AT1G53390.1		P-loop containing nucleoside triphosphate hydrolases superfamily protein	Unclassified		0.000809209	3.6849	-12.1528	0.0336
Potri.010G226000	AT2G39130.1		Transmembrane amino acid transporter family protein	Unclassified		0.000809342	7.22235	-13.1234	0.0328
Potri.010G248700	AT1G16880.1		uridylyltransferase-related	Unclassified		0.0011559	5.64609	-12.254	0.022
Potri.011G001000	AT4G21790.1	ATTOM1,TOM1	tobamovirus multiplication 1	Unclassified		0.0238799	19.4178	-9.66737	0.04515
Potri.011G024100	AT4G16330.2		2-oxoglutarate (2OG) and Fe(II)-dependent oxygenase superfamily protein	Unclassified		0.00277597	11.9476	-12.0714	0.02795
Potri.011G049300	AT1G11060.1		WAPL (Wings apart-like protein regulation of heterochromatin) protein	Unclassified		0.000229276	3.01136	-13.681	0.04755
Potri.011G070900	AT1G06410.1	ATTPS7,ATTPSA,TPS7	trehalose-phosphatase/synthase 7	Unclassified		0.000242124	3.13178	-13.659	0.0038
Potri.011G081200	AT1G17210.1	ATILP1,ILP1	IAP-like protein 1	Unclassified		0.00143497	5.27742	-11.8446	0.00855
Potri.011G097800	AT3G15110.1		Unknown	Unclassified		0.0013368	7.13233	-12.3814	0.0284
Potri.011G106600	AT3G14830.1		Unknown	Unclassified		0.0011355	3.03214	-11.3828	0.01025
Potri.011G120000	AT2G02040.1	ATPTR2,ATPTR2-B,NTR1,PTR2,PTR2-B	peptide transporter 2	Unclassified		0.00324186	2.70826	-9.70633	0.03475
Potri.011G121100	AT3G15380.1		Plasma-membrane choline transporter family protein	Unclassified		0.0179107	13.1718	-9.52242	0.04525
Potri.011G130000	AT5G54540.1		Uncharacterised conserved protein (UCP012943)	Unclassified		0.00211705	4.82668	-11.1548	0.042
Potri.011G142000	AT1G79030.1		Chaperone DnaJ-domain superfamily protein	Unclassified		0.000515376	4.455	-13.0775	0.03125
Potri.011G168800	AT3G13350.1		HMG (high mobility group) box protein with ARID/BRIGHT DNA-binding domain	Unclassified		0.00101401	6.34288	-12.6109	0.02435
Potri.012G016600	AT5G53020.1		Ribonuclease P protein subunit P38-related	Unclassified		0.000419059	3.03343	-12.8215	0.0345
Potri.012G022700	AT5G51660.1	ATCPSF160,CPSF160	cleavage and polyadenylation specificity factor 160	Unclassified		0.00210475	2.95583	-10.4557	0.03955
Potri.012G045000	AT3G17880.1	ATHIP2,ATTDX,HIP,TDX	tetraticopeptide domain-containing thioredoxin	Unclassified		0.00567751	2.76012	-8.92525	0.02705
Potri.012G060400	AT3G18520.1	ATHDA15,HDA15	histone deacetylase 15	Unclassified		0.00443604	6.05779	-10.4153	0.01285
Potri.012G072600	AT3G47850.1		Unknown	Unclassified		0.00586915	8.00213	-10.413	0.025
Potri.012G081500	AT3G48190.1	ATATM,ATM	ataxia-telangiectasia mutated	Unclassified		0.0012012	5.62199	-12.1924	0.0123
Potri.012G083200	AT5G14540.1		Protein of unknown function (DUF1421)	Unclassified		0.00222403	2.90299	-10.3502	0.03415
Potri.012G102500	AT3G48710.1		DEK domain-containing chromatin associated protein	Unclassified		0.00945872	3.95986	-8.70959	0.0361
Potri.012G133400	AT5G52060.1	ATBAG1,BAG1	BCL-2-associated athanogene 1	Unclassified		0.00170997	4.8773	-11.4779	0.0245
Potri.012G143500	AT3G61415.1	ASK21,SK21	SKP1-like 21	Unclassified		0.0010091	3.18873	-11.6257	0.0377
Potri.013G002600	AT1G64260.1		MuDR family transposase	Unclassified		0.000188049	2.06089	-13.4199	0.0404
Potri.013G015300	AT3G05560.1		Ribosomal L22e protein family	Unclassified		0.00298866	124.731	-15.349	0.0063
Potri.013G023400	AT5G27490.1		Integral membrane Yip1 family protein	Unclassified		0.00027213	5.96377	-14.4196	0.0441
Potri.013G032500	AT3G47590.1		alpha/beta-Hydrolases superfamily protein	Unclassified		0.00140775	9.69655	-12.7499	0.03465
Potri.013G039600	AT5G49570.1	AtPNG1,PNG1	peptide-N-glycanase 1	Unclassified		0.0250629	5.56691	-7.79518	0.0429
Potri.013G044300	AT1G54650.2		Methyltransferase family protein	Unclassified		0.000454929	3.0177	-12.6955	0.00425
Potri.013G051100	AT5G33370.1		GDSL-like Lipase/Acylhydrolase superfamily protein	Unclassified		0.713889	42.4428	-5.89367	0.0454
Potri.013G055300	AT3G03790.2		ankyrin repeat family protein / regulator of chromosome condensation (RCC1) family protein	Unclassified		0.00230191	2.87098	-10.2845	0.02785
Potri.013G057600	AT1G55340.1		Protein of unknown function (DUF1639)	Unclassified		0.000356878	4.29301	-13.5543	0.0411
Potri.013G084100	AT3G03330.1		NAD(P)-binding Rossmann-fold superfamily protein	Unclassified		0.0051835	6.84989	-10.3679	0.0274
Potri.013G087400	AT5G16520.1		Unknown	Unclassified		0.0028017	6.30531	-11.1361	0.0182
Potri.013G101700	AT1G22800.1		S-adenosyl-L-methionine-dependent methyltransferases superfamily protein	Unclassified		0.00420417	2.51345	-9.22363	0.0494
Potri.013G113000	AT1G71940.1		SNARE associated Golgi protein family	Unclassified		0.000547513	3.13696	-12.4842	0.0442
Potri.013G150300	AT4G03260.1		Outer arm dynein light chain 1 protein	Unclassified		0.000382459	3.81703	-13.2849	0.03295
Potri.014G018700	AT4G24230.6	ACBP3	acyl-CoA-binding domain 3	Unclassified		0.00543899	3.02479	-9.11928	0.0433
Potri.014G024700	AT5G47820.1	FRA1	P-loop containing nucleoside triphosphate hydrolases superfamily protein	Unclassified		0.00183699	2.2528	-10.2602	0.03115
Potri.014G031000	AT5G42870.1	ATPAH2,PAH2	phosphatidic acid phosphohydrolase 2	Unclassified		0.00257849	3.40044	-10.365	0.0283
Potri.014G043300	AT5G26667.1	PYR6	P-loop containing nucleoside triphosphate hydrolases superfamily protein	Unclassified		0.00370947	6.66574	-10.8113	0.0452
Potri.014G071400	AT2G45460.2		SMAD/FHA domain-containing protein	Unclassified		0.000669645	2.09467	-11.611	0.02405
Potri.014G100300	AT2G46550.1		Unknown	Unclassified		0.00160494	3.17603	-10.9505	0.0395
Potri.014G112200	AT4G01790.1		Ribosomal protein L7Ae/L30e/S12e/Gadd45 family protein	Unclassified		0.00755798	7.89499	-10.0287	0.03225
Potri.014G114000	AT2G47020.1		Peptide chain release factor 1	Unclassified		0.00401189	6.64334	-10.6934	0.04275
Potri.014G119600	AT2G47350.1		HIT zinc finger ;PAPA-1-like conserved region	Unclassified		0.00049544	3.45792	-12.7689	0.03195
Potri.014G138200	AT4G02920.1		Unknown	Unclassified		0.00667091	6.48495	-9.925	0.0246
Potri.014G139500	AT2G30950.1	FTSH2,VAR2	FtsH extracellular protease family	Unclassified		0.00437737	13.1146	-11.5488	0.01445
Potri.014G145700	AT5G14060.1	CARAB-AK-LYS	Aspartate kinase family protein	Unclassified		0.00229559	4.32376	-10.8792	0.02785
Potri.014G148700	AT4G14210.1	PDE226,PDS,PDS3	phytoene desaturase 3	Unclassified		0.000411198	2.95978	-12.8134	0.0349
Potri.014G148800	AT2G32000.1		DNA topoisomerase, type IA, core	Unclassified		0.002473	2.74317	-10.1154	0.046
Potri.014G154600	AT1G05120.1		Helicase protein with RING/U-box domain	Unclassified		0.000580826	6.1736	-13.3757	0.0084
Potri.014G196400	AT5G42770.2		Maf-like protein	Unclassified		0.0143612	17.5338	-10.2538	0.03225
Potri.015G012900	AT5G53350.1	CLPX	CLP protease regulatory subunit X	Unclassified		0.00072046	8.77394	-13.572	0.03425
Potri.015G013400	AT5G24260.1		prolyl oligopeptidase family protein	Unclassified		0.00032582	2.32069	-12.7982	0.0223
Potri.015G020800	AT5G53180.1	ATPTB2,PTB2	polypyrimidine tract-binding protein 2	Unclassified		0.00236203	1.98859	-9.7175	0.04605
Potri.015G027000	AT4G23630.1	BTI1,RTNLB1	VIRB2-interacting protein 1	Unclassified		0.00163475	11.2352	-12.7467	0.02005
Potri.015G033200	AT1G73470.1		Unknown	Unclassified		0.000476943	3.00509	-12.6213	0.03455
Potri.015G077300	AT4G32180.1	ATPANK2,PANK2	pantothenate kinase 2	Unclassified		0.0241641	4.64377	-7.58628	0.02905
Potri.015G078600	AT5G63000.1		Mitochondrial import inner membrane translocase subunit Tim17/Tim22/Tim23 family protein	Unclassified		0.000447217	5.2155	-13.5095	0.04135
Potri.015G079900	AT4G19180.1		GDA1/CD39 nucleoside phosphatase family protein	Unclassified		0.000858619	6.61214	-12.9108	0.04455
Potri.015G082900	AT2G42490.1		Copper amine oxidase family protein	Unclassified		0.00825797	4.20733	-8.9929	0.03755
Potri.015G089100	AT3G48440.1		Zinc finger C-x8-C-x5-C-x3-H type family protein	Unclassified		0.000825107	2.98573	-11.8212	0.01765
Potri.015G097700	AT4G24930.1		thylakoid lumenal 17.9 kDa protein, chloroplast	Unclassified		0.0117346	6.49413	-9.11222	0.03885
Potri.015G099000	AT4G24940.1	AT-SAE1-1,ATSAE1A,SAE1A	SUMO-activating enzyme 1A	Unclassified		0.00150114	11.0691	-12.8482	0.0344
Potri.015G108600	AT5G61820.1		Unknown	Unclassified		0.00100609	2.86812	-11.4771	0.0244
Potri.015G112500	AT5G45170.1		Haloacid dehalogenase-like hydrolase (HAD) superfamily protein	Unclassified		0.000403251	3.19769	-12.9531	0.04435
Potri.015G143300	AT4G25550.1		Cleavage/polyadenylation specificity factor, 25kDa subunit	Unclassified		0.00639103	5.89774	-9.8499	0.03215
Potri.015G146000	AT5G23910.1		ATP binding microtubule motor family protein	Unclassified		0.000979266	4.3865	-12.1291	0.0457
Potri.016G013400	AT4G22360.1		SWIB complex BAF60b domain-containing protein	Unclassified		0.00310167	14.8928	-12.2293	0.03085
Potri.016G018800	AT4G15020.1		hAT transposon superfamily	Unclassified		0.000973419	2.39974	-11.2675	0.02685
Potri.016G020000	AT1G30620.1	HSR8,MUR4,UXE1	NAD(P)-binding Rossmann-fold superfamily protein	Unclassified		0.00138	3.12609	-11.1455	0.03115
Potri.016G035600	AT3G56750.1		Unknown	Unclassified		0.00203412	12.1383	-12.5429	0.026
Potri.016G062900	AT3G11950.1		TRAF-like superfamily protein	Unclassified		0.00915133	9.22054	-9.97665	0.0499
Potri.016G069200	AT3G61370.1		Protein of unknown function (DUF3245)	Unclassified		0.00686336	6.00399	-9.77279	0.0378
Potri.016G079500	AT3G52710.1		Unknown	Unclassified		0.000274972	4.73453	-14.0716	0.02925
Potri.016G082900	AT5G02770.1		Unknown	Unclassified		0.00301443	40.3673	-13.709	0.00805
Potri.016G092600	AT3G50950.1	ZAR1	HOPZ-ACTIVATED RESISTANCE 1	Unclassified		0.000935852	5.80826	-12.5995	0.0224
Potri.016G094700	AT5G03330.1		Cysteine proteinases superfamily protein	Unclassified		0.00224901	7.44296	-11.6924	0.02185
Potri.016G097000	AT2G36680.1		Modifier of rudimentary (Mod(r)) protein	Unclassified		0.00483247	6.38365	-10.3674	0.0283
Potri.016G109700	AT3G54100.1		O-fucosyltransferase family protein	Unclassified		0.0034985	5.25587	-10.553	0.02905
Potri.016G112800	AT1G48900.1		Signal recognition particle, SRP54 subunit protein	Unclassified		0.0095732	9.87976	-10.0113	0.0301
Potri.017G014700	AT4G28450.1		nucleotide binding;protein binding	Unclassified		0.00126887	3.26874	-11.331	0.02705
Potri.017G026200	AT1G08760.1		Plant protein of unknown function (DUF936)	Unclassified		0.00088841	6.68205	-12.8768	0.0302
Potri.017G052000	AT1G22360.1	AtUGT85A2,UGT85A2	UDP-glucosyl transferase 85A2	Unclassified		0.00107311	4.83382	-12.1372	0.0231
Potri.017G066500	AT5G14260.1		Rubisco methyltransferase family protein	Unclassified		0.00077021	6.20739	-12.9764	0.0235
Potri.017G076000	AT1G61010.1	CPSF73-I	cleavage and polyadenylation specificity factor 73-I	Unclassified		0.00829667	2.80271	-8.40007	0.04855
Potri.017G099200	AT3G02320.1		N2,N2-dimethylguanosine tRNA methyltransferase	Unclassified		0.000276952	3.60167	-13.6667	0.0173
Potri.017G121100	AT1G66740.1	ASF1A,AtSP7,SGA2,SP7	ASF1 like histone chaperone	Unclassified		0.00169254	6.61817	-11.933	0.04805
Potri.017G129100	AT1G66330.1		senescence-associated family protein	Unclassified		0.000594532	6.26009	-13.3621	0.01065
Potri.017G152800	AT5G14940.1		Major facilitator superfamily protein	Unclassified		0.00413968	2.11395	-8.99621	0.0346
Potri.018G009400	AT4G31600.1		UDP-N-acetylglucosamine (UAA) transporter family	Unclassified		0.000433766	4.05456	-13.1903	0.02775
Potri.018G024300	AT2G31170.2	SYCO ARATH	Cysteinyl-tRNA synthetase, class Ia family protein	Unclassified		0.00041715	2.8011	-12.7131	0.03035
Potri.018G025600	AT2G25320.1		TRAF-like family protein	Unclassified		0.00347289	3.25277	-9.87132	0.03665
Potri.018G026700	AT4G35530.1		phosphatidylinositolglycan-related	Unclassified		0.00188295	4.89169	-11.3431	0.043
Potri.018G027500	AT4G32330.1		TPX2 (targeting protein for Xklp2) protein family	Unclassified		0.000783238	2.8998	-11.8542	0.03975
Potri.018G030300	AT4G32420.1		Cyclophilin-like peptidyl-prolyl cis-trans isomerase family protein	Unclassified		0.00035953	2.79013	-12.9219	0.0305
Potri.018G032300	AT5G11350.1		DNAse I-like superfamily protein	Unclassified		0.00524602	7.88402	-10.5535	0.04575
Potri.018G056400	AT2G19390.1		Unknown	Unclassified		0.00152921	2.24521	-10.5198	0.0329
Potri.018G068600	AT5G56590.1		O-Glycosyl hydrolases family 17 protein	Unclassified		0.00213098	11.2557	-12.3668	0.02215
Potri.018G070700	AT5G20060.1		alpha/beta-Hydrolases superfamily protein	Unclassified		0.00108727	26.9162	-14.5955	0.00525
Potri.018G079600	AT1G60770.1		Tetratricopeptide repeat (TPR)-like superfamily protein	Unclassified		0.00139633	8.28322	-12.5343	0.029
Potri.018G101100	AT2G23940.1		Protein of unknown function (DUF788)	Unclassified		0.000625504	9.45753	-13.8842	0.03935
Potri.018G123700	AT5G34850.1	ATPAP26,PAP26	purple acid phosphatase 26	Unclassified		0.000874008	18.2468	-14.3496	0.0236
Potri.018G149500	AT4G18240.1	ATSS4,SS4,SSIV	starch synthase 4	Unclassified		0.00608637	7.0727	-10.1825	0.0394
Potri.018G151300	AT5G58130.1	ROS3	RNA-binding (RRM/RBD/RNP motifs) family protein	Unclassified		0.0035638	2.93792	-9.68716	0.02545
Potri.019G004000	AT5G09840.1		Putative endonuclease or glycosyl hydrolase	Unclassified		0.00109643	2.00023	-10.8331	0.01565
Potri.019G068400	AT1G33470.2		RNA-binding (RRM/RBD/RNP motifs) family protein	Unclassified		0.000179578	5.4674	-14.894	0.01455
Potri.019G076900	AT2G47010.1		Unknown	Unclassified		0.000576125	7.45303	-13.6592	0.0419
Potri.019G118400	AT4G05120.1	ATENT3,ENT3,FUR1	Major facilitator superfamily protein	Unclassified		0.000253092	4.82302	-14.218	0.03275
Potri.T044200	AT1G24300.1		GYF domain-containing protein	Unclassified		0.00675172	2.33074	-8.43131	0.04885
Potri.T060200	AT3G02720.1		Class I glutamine amidotransferase-like superfamily protein	Unclassified		0.00228904	6.97373	-11.573	0.029
Potri.T102400	AT5G01320.1		Thiamine pyrophosphate dependent pyruvate decarboxylase family protein	Unclassified		0.00136107	2.874	-11.0441	0.03205

## Sheet: Sheet2
Potri.015G038700	AT1G73590.1	ATPIN1,PIN1	Auxin efflux carrier family protein	Auxin related	0.000433059	4.64165	-13.3878	0.02465
Potri.004G033900	AT3G62980.1	TIR1	F-box/RNI-like superfamily protein	Auxin related	0.0421143	13.0423	-8.27467	0.03765
Potri.016G113600	AT2G38120.1	AUX1,MAP1,PIR1,WAV5	Transmembrane amino acid transporter family protein	Auxin related	0.00853247	4.70717	-9.10768	0.04425
Potri.013G151600	AT3G01610.1	CDC48C	cell division cycle 48C	Cell cycling	0.000332956	8.00896	-14.554	0.0222
Potri.001G272000	AT2G26760.1	CYCB1;4	Cyclin B1;4	Cell cycling	0.000931362	11.7603	-13.6242	0.00805
Potri.010G095200	AT1G70210.1	CYCD1;1	Cyclin D1;1	Cell cycling	0.00209544	6.55341	-11.6108	0.04535
Potri.011G040900	AT4G03270.1	CYCD6;1	Cyclin D6;1	Cell cycling	0.00787358	6.80612	-9.7556	0.04775
Potri.005G257500	AT1G76540.1	CDKB2;1	cyclin-dependent kinase B2;1	Cell cycling	0.00266757	6.28798	-11.2029	0.03385
Potri.006G048400	AT3G10330.1		Cyclin-like family protein	Cell cycling	0.0127604	3.23084	-7.98409	0.0499
Potri.007G060600	AT4G35780.1		ACT-like protein tyrosine kinase family protein	Cell signaling	0.00145127	2.37161	-10.6743	0.0253
Potri.006G224800	AT4G33080.1		AGC (cAMP-dependent, cGMP-dependent and protein kinase C) kinase family protein	Cell signaling	0.00719981	10.1096	-10.4555	0.0297
Potri.009G136400	AT4G38560.2		Arabidopsis phospholipase-like protein (PEARLI 4) family	Cell signaling	0.0188697	5.52379	-8.19345	0.02555
Potri.002G259000	AT1G04020.1	ATBARD1,BARD1,ROW1	breast cancer associated RING 1	Cell signaling	0.000365476	5.14001	-13.7797	0.0219
Potri.018G036500	AT5G11470.1		bromo-adjacent homology (BAH) domain-containing protein	Cell signaling	0.00329135	2.52399	-9.58281	0.0386
Potri.007G028800	AT5G66730.1		C2H2-like zinc finger protein	Cell signaling	0.000382042	4.03711	-13.3673	0.01805
Potri.018G023400	AT4G32060.1		calcium-binding EF hand family protein	Cell signaling	0.00152459	2.55998	-10.7135	0.03595
Potri.003G084900	AT4G17640.1	CKB2	casein kinase II beta chain 2	Cell signaling	0.00590781	12.9047	-11.093	0.0411
Potri.010G002500	AT3G17510.1	CIPK1,SnRK3.16	CBL-interacting protein kinase 1	Cell signaling	0.0115758	8.25294	-9.47766	0.0238
Potri.014G196900	AT1G47330.1		CBS domain-containing protein with a domain of unknown function (DUF21)	Cell signaling	0.000395895	5.35804	-13.7243	0.0294
Potri.015G061900	AT5G61380.1	APRR1,AtTOC1,PRR1,TOC1	CCT motif -containing response regulator protein	Cell signaling	0.0137417	5.17545	-8.55699	0.04865
Potri.012G014000	AT5G53420.1		CCT motif family protein	Cell signaling	0.00786437	6.22032	-9.62744	0.0448
Potri.009G004000	AT2G27970.1	CKS2	CDK-subunit 2	Cell signaling	0.00163547	9.39204	-12.4875	0.00805
Potri.001G070100	AT3G26935.1		DHHC-type zinc finger family protein	Cell signaling	0.00178101	6.22097	-11.7702	0.0113
Potri.002G006900	AT2G33640.1		DHHC-type zinc finger family protein	Cell signaling	0.0053848	2.07296	-8.58858	0.03745
Potri.010G232200	AT3G52180.1	ATPTPKIS1,ATSEX4,DSP4,SEX4	dual specificity protein phosphatase (DsPTP1) family protein	Cell signaling	0.00682349	5.18602	-9.5699	0.03925
Potri.010G033000	AT3G23610.3	DSPTP1	dual specificity protein phosphatase 1	Cell signaling	0.00155266	10.911	-12.7788	0.0191
Potri.010G164100	AT1G69450.1		Early-responsive to dehydration stress protein (ERD4)	Cell signaling	0.0018939	3.02163	-10.6397	0.01915
Potri.012G102800	AT4G24970.1		Histidine kinase-, DNA gyrase B-, and HSP90-like ATPase family protein	Cell signaling	0.00106899	3.46018	-11.6604	0.023
Potri.009G015800	AT3G22190.1	IQD5	IQ-domain 5	Cell signaling	0.000312421	3.70108	-13.5322	0.0228
Potri.005G241500	AT1G75820.1	FAS3,FLO5,ATCLV1,CLV1	Leucine-rich receptor-like protein kinase family protein	Cell signaling	0.000659519	2.47162	-11.8718	0.01015
Potri.005G124700	AT3G50690.1		Leucine-rich repeat (LRR) family protein	Cell signaling	0.00697938	4.47484	-9.32452	0.03105
Potri.008G033900	AT3G47570.1		Leucine-rich repeat protein kinase family protein	Cell signaling	0.000185181	2.96019	-13.9645	0.0232
Potri.012G033200	AT4G23740.1		Leucine-rich repeat protein kinase family protein	Cell signaling	0.00124835	2.35121	-10.8792	0.04125
Potri.001G386300	AT1G53440.1		Leucine-rich repeat transmembrane protein kinase	Cell signaling	0.00178346	3.29131	-10.8498	0.0159
Potri.003G218100	AT1G55280.1		Lipase/lipooxygenase, PLAT/LH2 family protein	Cell signaling	0.000963483	2.54883	-11.3693	0.04695
Potri.017G119500	AT3G02600.2	ATLPP3,LPP3	lipid phosphate phosphatase 3	Cell signaling	0.00657041	3.73076	-9.14927	0.0301
Potri.005G231100	AT1G10210.1	ATMPK1,MPK1	mitogen-activated protein kinase 1	Cell signaling	0.0033901	4.03855	-10.2183	0.01895
Potri.002G085100	AT1G21890.1		nodulin MtN21 /EamA-like transporter family protein	Cell signaling	0.00594256	26.3035	-12.1119	0.0274
Potri.001G383000	AT3G14770.1		Nodulin MtN3 family protein	Cell signaling	0.000768077	7.56554	-13.2659	0.0293
Potri.011G103600	AT3G14770.1		Nodulin MtN3 family protein	Cell signaling	0.00126009	3.69506	-11.5179	0.026
Potri.005G045600	AT5G27120.1		NOP56-like pre RNA processing ribonucleoprotein	Cell signaling	0.00235982	8.26929	-11.7749	0.0106
Potri.003G085200	AT2G35190.1	ATNPSN11,NPSN11,NSPN11	novel plant snare 11	Cell signaling	0.000461411	5.13956	-13.4433	0.0315
Potri.004G108000	AT3G02490.1		Pentatricopeptide repeat (PPR) superfamily protein	Cell signaling	0.000510587	3.00901	-12.5248	0.022
Potri.002G030200	AT1G19720.1		Pentatricopeptide repeat (PPR-like) superfamily protein	Cell signaling	0.00111123	2.38356	-11.0667	0.032
Potri.005G100500	AT3G51460.1	RHD4	Phosphoinositide phosphatase family protein	Cell signaling	0.00326528	3.51134	-10.0706	0.01895
Potri.014G195500	AT1G04010.1	ATPSAT1,PSAT1	phospholipid sterol acyl transferase 1	Cell signaling	0.00247174	8.36226	-11.7242	0.0444
Potri.001G171000	AT5G13640.1	ATPDAT,PDAT,PDAT1	phospholipid:diacylglycerol acyltransferase	Cell signaling	0.00106956	6.22401	-12.5066	0.00845
Potri.008G160600	AT2G23770.1		protein kinase family protein / peptidoglycan-binding LysM domain-containing protein	Cell signaling	0.000564062	2.52587	-12.1286	0.0262
Potri.016G030800	AT2G40860.1		protein kinase family protein / protein phosphatase 2C ( PP2C) family protein	Cell signaling	0.00438623	3.28409	-9.5483	0.0277
Potri.019G059200	AT2G40730.1		Protein kinase family protein with ARM repeat domain	Cell signaling	0.00334429	2.83437	-9.72711	0.03245
Potri.014G195100	AT1G35710.1		Protein kinase family protein with leucine-rich repeat domain	Cell signaling	0.00158622	2.28327	-10.4913	0.03185
Potri.001G048500	AT2G25220.1		Protein kinase superfamily protein	Cell signaling	0.000204825	4.59239	-14.4526	0.0386
Potri.013G003700	AT1G56720.1		Protein kinase superfamily protein	Cell signaling	0.00011625	1.98758	-14.0615	0.044
Potri.001G397600	AT3G15220.1		Protein kinase superfamily protein	Cell signaling	0.00016048	2.59742	-13.9824	0.03015
Potri.003G146000	AT4G24100.1		Protein kinase superfamily protein	Cell signaling	0.000390907	2.85832	-12.8361	0.0283
Potri.006G152000	AT5G56890.1		Protein kinase superfamily protein	Cell signaling	0.00051114	2.90849	-12.4743	0.01915
Potri.001G102900	AT1G63700.1	EMB71,MAPKKK4,YDA	Protein kinase superfamily protein	Cell signaling	0.00157436	3.9393	-11.289	0.02455
Potri.001G228100	AT2G32850.2		Protein kinase superfamily protein	Cell signaling	0.00158162	2.62976	-10.6993	0.01825
Potri.006G255700	AT4G32250.1		Protein kinase superfamily protein	Cell signaling	0.00272217	2.5062	-9.84653	0.02505
Potri.008G118500	AT3G25800.1	PDF1,PP2AA2,PR 65	protein phosphatase 2A subunit A2	Cell signaling	0.00162431	2.49973	-10.5877	0.0395
Potri.012G073300	AT1G10430.1	PP2A-2	protein phosphatase 2A-2	Cell signaling	0.00320275	3.91369	-10.255	0.0284
Potri.002G185000	AT2G46920.1	POL	Protein phosphatase 2C family protein	Cell signaling	0.000380027	5.68671	-13.8692	0.04525
Potri.001G282500	AT2G30170.1		Protein phosphatase 2C family protein	Cell signaling	0.00192721	3.37637	-10.7747	0.02625
Potri.002G231800	AT2G31680.1	AtRABA5d,RABA5d	RAB GTPase homolog A5D	Cell signaling	0.0128367	17.1996	-10.3879	0.0461
Potri.002G019500	AT4G35020.1	ARAC3,ATROP6,RAC3,RHO1PS,ROP6	RAC-like 3	Cell signaling	0.000655095	5.74601	-13.0986	0.0129
Potri.001G180200	AT1G79950.1		RAD3-like DNA-binding helicase protein	Cell signaling	0.00130733	3.05423	-11.19	0.0466
Potri.010G107400	AT1G70650.1		Ran BP2/NZF zinc finger-like superfamily protein	Cell signaling	0.000226091	3.51527	-13.9244	0.0156
Potri.006G251300	AT5G25490.1		Ran BP2/NZF zinc finger-like superfamily protein	Cell signaling	0.00275697	5.954	-11.0766	0.0324
Potri.003G029400	AT2G25470.1	AtRLP21,RLP21	receptor like protein 21	Cell signaling	0.00126862	2.2872	-10.8161	0.00715
Potri.001G005900	AT4G25650.1	ACD1-LIKE,PTC52,TIC55-IV	receptor like protein 46	Cell signaling	0.000518974	2.95899	-12.4772	0.0294
Potri.002G125200	AT1G45207.2		Remorin family protein	Cell signaling	0.000675599	2.44586	-11.8219	0.04415
Potri.004G201600	AT5G22400.1		Rho GTPase activating protein with PAK-box/P21-Rho-binding domain	Cell signaling	0.000507234	12.4996	-14.5889	0.03255
Potri.005G157400	AT4G24580.1	REN1	Rho GTPase activation protein (RhoGAP) with PH domain	Cell signaling	0.00134784	5.63639	-12.0299	0.0431
Potri.017G122300	AT2G01275.1		RING/FYVE/PHD zinc finger superfamily protein	Cell signaling	0.00758611	14.5067	-10.9011	0.03635
Potri.016G053300	AT1G68030.1		RING/FYVE/PHD zinc finger superfamily protein	Cell signaling	0.00208138	3.89325	-10.8692	0.03175
Potri.005G070100	AT5G08750.3		RING/FYVE/PHD zinc finger superfamily protein	Cell signaling	0.00798398	7.41414	-9.85895	0.02575
Potri.018G114700	AT5G45290.1		RING/U-box superfamily protein	Cell signaling	0.000269572	3.67904	-13.7364	0.0403
Potri.017G012600	AT4G28370.1		RING/U-box superfamily protein	Cell signaling	0.00119144	9.21347	-12.9168	0.0211
Potri.008G087200	AT1G26800.1		RING/U-box superfamily protein	Cell signaling	0.00270965	8.00649	-11.5288	0.0211
Potri.004G125400	AT3G29270.1		RING/U-box superfamily protein	Cell signaling	0.00189641	4.98619	-11.3605	0.04755
Potri.006G193600	AT3G58030.1		RING/U-box superfamily protein	Cell signaling	0.00121184	2.18141	-10.8138	0.0334
Potri.015G063100	AT3G47700.1	MAG2	RINT-1 / TIP-1 family	Cell signaling	0.00525616	4.02962	-9.58242	0.02935
Potri.001G413700	AT4G27290.1		S-locus lectin protein kinase family protein	Cell signaling	0.000224694	3.72277	-14.0161	0.03075
Potri.009G101500	AT3G19280.1	ATFUT11,FUCT1,FUCTA,FUT11	fucosyltransferase 11	cell wall	0.00335811	2.23751	-9.38003	0.0254
Potri.016G042100	AT3G57220.1		Glycosyl transferase family 4 protein	cell wall	0.00407051	7.43551	-10.835	0.02725
Potri.002G162400	AT3G61490.1		Pectin lyase-like superfamily protein	cell wall	0.00839675	9.16791	-10.0925	0.0141
Potri.006G084900	AT3G09410.3		Pectinacetylesterase family protein	cell wall	0.00491155	5.97191	-10.2478	0.0215
Potri.003G137800	AT4G11090.1	TBL23	TRICHOME BIREFRINGENCE-LIKE 23	Cell wall	0.0036908	10.7643	-11.51	0.02315
Potri.004G214100	AT2G36970.1		UDP-Glycosyltransferase superfamily protein	cell wall	0.00743941	4.82665	-9.34162	0.0449
Potri.001G237200	AT3G46440.1	UXS5	UDP-XYL synthase 5	cell wall	0.00706933	6.33621	-9.80783	0.0436
Potri.008G055500	AT3G12110.1	ACT11	actin-11	Cytoskeleton	0.00191317	3.5777	-10.8688	0.04425
Potri.002G105100	AT4G24550.2		Clathrin adaptor complexes medium subunit family protein	Cytoskeleton	0.000627065	2.97242	-12.2107	0.04015
Potri.010G186900	AT3G11130.1		Clathrin, heavy chain	Cytoskeleton	0.00396831	9.03718	-11.1531	0.01395
Potri.015G143800	AT5G52280.1		Myosin heavy chain-related protein	Cytoskeleton	0.000310259	3.24506	-13.3525	0.0236
Potri.009G168000	AT2G36250.1	ATFTSZ2-1,FTSZ2-1	Tubulin/FtsZ family protein	Cytoskeleton	0.00149886	8.76333	-12.5134	0.02115
Potri.004G203100	AT2G36250.1	ATFTSZ2-1,FTSZ2-1	Tubulin/FtsZ family protein	Cytoskeleton	0.00215062	3.47505	-10.6581	0.0359
Potri.010G164300	AT1G26670.1	ATVTI12,VTI12,VTI1B	Vesicle transport v-SNARE family protein	Cytoskeleton	0.000573189	2.56943	-12.1301	0.03195
Potri.010G239900	AT3G54300.1	ATVAMP727,VAMP727	vesicle-associated membrane protein 727	Cytoskeleton	0.00126604	5.19244	-12.0019	0.04835
Potri.006G050200	AT2G41740.1	ATVLN2,VLN2	villin 2	Cytoskeleton	0.00126373	2.48514	-10.9414	0.01495
Potri.018G089700	AT4G30160.2	ATVLN4,VLN4	villin 4	Cytoskeleton	0.000612136	3.13698	-12.3232	0.01105
Potri.004G021500	AT4G05320.3	UBQ10	polyubiquitin 10	Protein degradation	0.0630025	29.1199	-8.85238	0.0168
Potri.011G168200	AT5G41700.1	ATUBC8,UBC8	ubiquitin conjugating enzyme 8	Protein degradation	0.0455752	28.1702	-9.2717	0.0338
Potri.012G085700	AT4G24690.1		ubiquitin-associated (UBA)/TS-N domain-containing protein / octicosapeptide/Phox/Bemp1 (PB1) domain-containing protein	Protein degradation	0.00156031	6.02943	-11.916	0.00715
Potri.010G143900	AT3G17000.1	UBC32	ubiquitin-conjugating enzyme 32	Protein degradation	0.000973793	6.45145	-12.6937	0.00695
Potri.005G247900	AT5G42220.1		Ubiquitin-like superfamily protein	Protein degradation	0.0050127	8.67214	-10.7566	0.0219
Potri.011G094100	AT1G55860.2	UPL1	ubiquitin-protein ligase 1	Protein degradation	0.00100369	4.12034	-12.0032	0.0177
Potri.014G074200	AT2G45660.1	AGL20,ATSOC1,SOC1	AGAMOUS-like 20	Transcription	0.00624688	6.73827	-10.075	0.0333
Potri.001G416600	AT5G54680.1	bHLH105,ILR3	basic helix-loop-helix (bHLH) DNA-binding superfamily protein	Transcription	0.00291285	5.43521	-10.8657	0.0493
Potri.005G146500	AT1G10120.1		basic helix-loop-helix (bHLH) DNA-binding superfamily protein	Transcription	0.000263833	5.05064	-14.2246	0.04055
Potri.002G114700	AT1G10120.1		basic helix-loop-helix (bHLH) DNA-binding superfamily protein	Transcription	0.000856052	6.12382	-12.8044	0.02645
Potri.004G175200	AT4G35040.1	bZIP19	Basic-leucine zipper (bZIP) transcription factor family protein	Transcription	0.00899966	12.9313	-10.4887	0.02595
Potri.019G130000	AT2G40620.1		bZIP transcription factor family protein	Transcription	0.00114274	11.2637	-13.2669	0.01205
Potri.008G118300	AT1G68640.1	PAN	bZIP transcription factor family protein	Transcription	0.00195446	2.50369	-10.3231	0.0387
Potri.003G052400	AT1G79840.1	GL2	HD-ZIP IV family of homeobox-leucine zipper protein with lipid-binding START domain	Transcription	0.00210254	10.1075	-12.231	0.0131
Potri.008G148200	AT1G69780.1	ATHB13	Homeobox-leucine zipper protein family	Transcription	0.00349369	6.37403	-10.8332	0.036
Potri.001G137800	AT5G46880.1	HDG5	HOMEODOMAIN GLABROUS	Transcription	0.00402368	5.1914	-10.3334	0.0466
Potri.018G038000	AT4G32730.2	ATMYB3R-1,ATMYB3R1,MYB3R-1,MYB3R1,PC-MYB1	Homeodomain-like protein	Transcription	0.0025379	2.03526	-9.64736	0.02725
Potri.007G076200	AT5G08520.1		Homeodomain-like superfamily protein	Transcription	0.000221403	4.29872	-14.2449	0.0438
Potri.017G146800	AT5G52660.1		Homeodomain-like superfamily protein	Transcription	0.000655371	2.67248	-11.9936	0.03905
Potri.001G276800	AT4G03250.1		Homeodomain-like superfamily protein	Transcription	0.0022393	2.8105	-10.2936	0.0161
Potri.002G106500	AT1G09710.2		Homeodomain-like superfamily protein	Transcription	0.00732116	8.11172	-10.1137	0.035
Potri.009G106600	AT1G49560.1		Homeodomain-like superfamily protein	Transcription	0.00411325	6.71457	-10.6728	0.04005
Potri.001G169600	AT5G40330.1	ATMYB23,ATMYBRTF,MYB23	myb domain protein 23	Transcription	0.00542171	8.09342	-10.5438	0.0336
Potri.008G148400	AT2G02820.2	AtMYB88,MYB88	myb domain protein 88	Transcription	0.00107647	4.23204	-11.9408	0.0272
Potri.014G025700	AT4G27410.2	ANAC072,RD26	NAC (No Apical Meristem) domain transcriptional regulator superfamily protein	Transcription	0.000227938	4.46548	-14.2579	0.0286
Potri.014G025200	AT1G46768.1	RAP2.1	related to AP2 1	Transcription	0.00167125	3.42502	-11.001	0.03915
Potri.008G181000	AT1G67710.1	ARR11	response regulator 11	Transcription	0.00123479	2.10413	-10.7347	0.0497
Potri.018G021300	AT2G25180.1	ARR12	response regulator 12	Transcription	0.00867677	11.5918	-10.3837	0.0345
Potri.001G373300	AT3G18380.1		sequence-specific DNA binding transcription factors;sequence-specific DNA binding	Transcription	0.00269356	8.10588	-11.5552	0.0302
Potri.013G059800	AT5G18230.1		transcription regulator NOT2/NOT3/NOT5 family protein	Transcription	0.000266024	3.78548	-13.7966	0.0163
Potri.001G361600	AT4G26640.2	AtWRKY20,WRKY20	WRKY family transcription factor family protein	Transcription	0.000631455	2.89712	-12.1637	0.04535
Potri.013G114300	AT1G34430.1	EMB3003	2-oxoacid dehydrogenases acyltransferase family protein	Unclassified	0.000520432	4.12668	-12.953	0.0139
Potri.008G197700	AT5G18900.1		2-oxoglutarate (2OG) and Fe(II)-dependent oxygenase superfamily protein	Unclassified	0.00105371	5.41408	-12.327	0.02155
Potri.011G024100	AT4G16330.2		2-oxoglutarate (2OG) and Fe(II)-dependent oxygenase superfamily protein	Unclassified	0.00277597	11.9476	-12.0714	0.02795
Potri.006G123300	AT5G03420.1		5\'-AMP-activated protein kinase-related	Unclassified	0.00148424	2.96209	-10.9627	0.0218
Potri.001G237800	AT2G28800.1	ALB3	63 kDa inner membrane family protein	Unclassified	0.00200632	2.36737	-10.2045	0.04895
Potri.007G082500	AT5G64940.1	ATATH13,ATH13,ATOSA1,OSA1	ABC2 homolog 13	Unclassified	0.000839189	14.009	-14.027	0.01915
Potri.010G131900	AT3G25620.2		ABC-2 type transporter family protein	Unclassified	0.000356338	2.19273	-12.5872	0.0451
Potri.002G125400	AT1G45249.1	ABF2,AREB1,ATAREB1	abscisic acid responsive elements-binding factor 2	Unclassified	0.00117529	5.28463	-12.1346	0.01025
Potri.004G140600	AT4G34000.1	ABF3,DPBF5	abscisic acid responsive elements-binding factor 3	Unclassified	0.00199494	8.24904	-12.0137	0.02305
Potri.001G060100	AT1G69040.2	ACR4	ACT domain repeat 4	Unclassified	0.00047041	3.90063	-13.0175	0.0223
Potri.007G142300	AT2G31810.1		ACT domain-containing small subunit of acetolactate synthase protein	Unclassified	0.000254538	4.42192	-14.0845	0.0208
Potri.014G018700	AT4G24230.6	ACBP3	acyl-CoA-binding domain 3	Unclassified	0.00543899	3.02479	-9.11928	0.0433
Potri.009G062200	AT5G13490.1	AAC2	ADP/ATP carrier 2	Unclassified	0.0207335	92.2384	-12.1192	0.00205
Potri.008G163500	AT5G52070.1		Agenet domain-containing protein	Unclassified	0.000920638	7.55961	-13.0034	0.00785
Potri.010G114400	AT2G35040.1		AICARFT/IMPCHase bienzyme family protein	Unclassified	0.00215181	6.36596	-11.5306	0.01225
Potri.010G173900	AT3G12740.1	ALIS1	ALA-interacting subunit 1	Unclassified	0.0072877	34.0165	-12.1885	0.01495
Potri.001G259100	AT4G36250.1	ALDH3F1	aldehyde dehydrogenase 3F1	Unclassified	0.00103006	4.72955	-12.1648	0.03135
Potri.010G188100	AT5G05610.1	AL1	alfin-like 1	Unclassified	0.00497129	4.86485	-9.93456	0.03155
Potri.018G070700	AT5G20060.1		alpha/beta-Hydrolases superfamily protein	Unclassified	0.00108727	26.9162	-14.5955	0.00525
Potri.010G132200	AT1G26120.1	ICME-LIKE1	alpha/beta-Hydrolases superfamily protein	Unclassified	0.000714612	9.71944	-13.7314	0.03955
Potri.013G032500	AT3G47590.1		alpha/beta-Hydrolases superfamily protein	Unclassified	0.00140775	9.69655	-12.7499	0.03465
Potri.001G118000	AT4G12230.1		alpha/beta-Hydrolases superfamily protein	Unclassified	0.00054244	3.54936	-12.6758	0.0475
Potri.014G135900	AT3G63010.1	ATGID1B,GID1B	alpha/beta-Hydrolases superfamily protein	Unclassified	0.000720948	2.36578	-11.6801	0.028
Potri.006G251100	AT5G20060.1		alpha/beta-Hydrolases superfamily protein	Unclassified	0.00201179	5.04026	-11.2908	0.0167
Potri.004G002600	AT4G22260.1	IM,IM1	Alternative oxidase family protein	Unclassified	0.0100339	6.91739	-9.4292	0.0429
Potri.005G057900	AT3G18670.1		Ankyrin repeat family protein	Unclassified	0.0011154	3.84774	-11.7522	0.0492
Potri.013G055300	AT3G03790.2		ankyrin repeat family protein / regulator of chromosome condensation (RCC1) family protein	Unclassified	0.00230191	2.87098	-10.2845	0.02785
Potri.010G161500	AT1G69340.1		appr-1-p processing enzyme family protein	Unclassified	0.0154203	3.43869	-7.80089	0.0412
Potri.003G125000	AT5G23850.1		Arabidopsis thaliana protein of unknown function (DUF821)	Unclassified	0.00211122	4.16149	-10.9448	0.0127
Potri.001G219700	AT2G27040.1	AGO4,OCP11	Argonaute family protein	Unclassified	0.0013283	2.92692	-11.1056	0.03725
Potri.010G038900	AT1G27210.1		ARM repeat superfamily protein	Unclassified	0.000350756	2.04502	-12.5094	0.03135
Potri.017G121100	AT1G66740.1	ASF1A,AtSP7,SGA2,SP7	ASF1 like histone chaperone	Unclassified	0.00169254	6.61817	-11.933	0.04805
Potri.002G249700	AT3G07420.1	ATNS2,NS2,SYNC2,SYNC2_ARATH	asparaginyl-tRNA synthetase 2	Unclassified	0.000343059	2.91629	-13.0534	0.04555
Potri.006G107100	AT2G30970.1	ASP1	aspartate aminotransferase 1	Unclassified	0.000910018	5.42366	-12.5411	0.0262
Potri.002G236800	AT3G02020.1	AK3	aspartate kinase 3	Unclassified	0.00182349	5.35861	-11.5209	0.0228
Potri.014G145700	AT5G14060.1	CARAB-AK-LYS	Aspartate kinase family protein	Unclassified	0.00229559	4.32376	-10.8792	0.02785
Potri.012G081500	AT3G48190.1	ATATM,ATM	ataxia-telangiectasia mutated	Unclassified	0.0012012	5.62199	-12.1924	0.0123
Potri.015G146000	AT5G23910.1		ATP binding microtubule motor family protein	Unclassified	0.000979266	4.3865	-12.1291	0.0457
Potri.012G133400	AT5G52060.1	ATBAG1,BAG1	BCL-2-associated athanogene 1	Unclassified	0.00170997	4.8773	-11.4779	0.0245
Potri.009G017400	AT2G35940.1	BLH1,EDA29	BEL1-like homeodomain 1	Unclassified	0.00016981	6.14754	-15.1438	0.0277
Potri.008G045400	AT2G39260.1		binding;RNA binding	Unclassified	0.000498028	4.48612	-13.137	0.0072
Potri.011G142000	AT1G79030.1		Chaperone DnaJ-domain superfamily protein	Unclassified	0.000515376	4.455	-13.0775	0.03125
Potri.007G144900	AT2G43950.1	ATOEP37,OEP37	chloroplast outer envelope protein 37	Unclassified	0.0116739	5.84661	-8.96817	0.04645
Potri.001G123400	AT5G44800.1	CHR4,PKR1	chromatin remodeling 4	Unclassified	5.09335e-05	2.72276	-15.7061	0.0183
Potri.003G110100	AT5G44800.1	CHR4,PKR1	chromatin remodeling 4	Unclassified	0.000170719	2.14953	-13.6201	0.00765
Potri.T060200	AT3G02720.1		Class I glutamine amidotransferase-like superfamily protein	Unclassified	0.00228904	6.97373	-11.573	0.029
Potri.012G022700	AT5G51660.1	ATCPSF160,CPSF160	cleavage and polyadenylation specificity factor 160	Unclassified	0.00210475	2.95583	-10.4557	0.03955
Potri.017G076000	AT1G61010.1	CPSF73-I	cleavage and polyadenylation specificity factor 73-I	Unclassified	0.00829667	2.80271	-8.40007	0.04855
Potri.015G143300	AT4G25550.1		Cleavage/polyadenylation specificity factor, 25kDa subunit	Unclassified	0.00639103	5.89774	-9.8499	0.03215
Potri.015G012900	AT5G53350.1	CLPX	CLP protease regulatory subunit X	Unclassified	0.00072046	8.77394	-13.572	0.03425
Potri.015G082900	AT2G42490.1		Copper amine oxidase family protein	Unclassified	0.00825797	4.20733	-8.9929	0.03755
Potri.003G118400	AT1G12520.1	ATCCS,CCS	copper chaperone for SOD1	Unclassified	0.00124748	7.85034	-12.6195	0.0256
Potri.012G056100	AT3G18390.1	EMB1865	CRS1 / YhbY (CRM) domain-containing protein	Unclassified	0.00447595	3.35977	-9.55195	0.02605
Potri.001G171100	AT1G54170.1	CID3	CTC-interacting domain 3	Unclassified	0.0210465	11.2519	-9.06238	0.0377
Potri.006G218900	AT2G26280.1	CID7	CTC-interacting domain 7	Unclassified	0.0103365	6.29838	-9.25109	0.02645
Potri.006G152100	AT5G56900.2		CwfJ-like family protein / zinc finger (CCCH-type) family protein	Unclassified	0.00030806	2.79589	-13.1478	0.04965
Potri.005G097500	AT1G53720.1	ATCYP59,CYP59	cyclophilin 59	Unclassified	0.000372766	3.82725	-13.3258	0.03005
Potri.018G030300	AT4G32420.1		Cyclophilin-like peptidyl-prolyl cis-trans isomerase family protein	Unclassified	0.00035953	2.79013	-12.9219	0.0305
Potri.016G094700	AT5G03330.1		Cysteine proteinases superfamily protein	Unclassified	0.00224901	7.44296	-11.6924	0.02185
Potri.002G184200	AT4G01610.1		Cysteine proteinases superfamily protein	Unclassified	0.0400358	17.8906	-8.80369	0.02125
Potri.018G024300	AT2G31170.2	SYCO ARATH	Cysteinyl-tRNA synthetase, class Ia family protein	Unclassified	0.00041715	2.8011	-12.7131	0.03035
Potri.010G197500	AT2G39830.1	DAR2	DA1-related protein 2	Unclassified	0.000921568	2.10707	-11.1589	0.01825
Potri.001G251000	AT5G58760.1	DDB2	damaged DNA binding 2	Unclassified	0.00279403	5.06405	-10.8237	0.01935
Potri.005G000100	AT5G26742.2	emb1138	DEAD box RNA helicase (RH3)	Unclassified	0.00399707	6.73766	-10.7191	0.01765
Potri.012G102500	AT3G48710.1		DEK domain-containing chromatin associated protein	Unclassified	0.00945872	3.95986	-8.70959	0.0361
Potri.006G027300	AT3G56940.1	ACSF,CHL27,CRD1	dicarboxylate diiron protein, putative (Crd1)	Unclassified	0.00904025	4.37013	-8.9171	0.04465
Potri.006G039400	AT5G04130.1	GYRB2	DNA GYRASE B2	Unclassified	0.000881943	14.5385	-14.0088	0.0232
Potri.006G192400	AT2G42120.2	POLD2	DNA polymerase delta small subunit	Unclassified	0.000917219	11.8875	-13.6618	0.0457
Potri.014G148800	AT2G32000.1		DNA topoisomerase, type IA, core	Unclassified	0.002473	2.74317	-10.1154	0.046
Potri.007G094900	AT2G22360.1		DNAJ heat shock family protein	Unclassified	0.00208366	2.91695	-10.4511	0.0236
Potri.018G032300	AT5G11350.1		DNAse I-like superfamily protein	Unclassified	0.00524602	7.88402	-10.5535	0.04575
Potri.002G138700	AT3G60260.1		ELMO/CED-12 family protein	Unclassified	0.00261406	7.35335	-11.4579	0.03165
Potri.014G099100	AT3G61780.1	emb1703	embryo defective 1703	Unclassified	0.00408444	6.06289	-10.5357	0.0468
Potri.008G079300	AT1G65580.1	FRA3	Endonuclease/exonuclease/phosphatase family protein	Unclassified	0.00102839	2.61602	-11.3128	0.02115
Potri.006G241000	AT4G32760.1		ENTH/VHS/GAT family protein	Unclassified	0.0184155	3.68349	-7.64401	0.0489
Potri.005G079900	AT5G10080.1		Eukaryotic aspartyl protease family protein	Unclassified	0.00101248	8.2639	-12.9947	0.0204
Potri.006G232600	AT5G10770.1		Eukaryotic aspartyl protease family protein	Unclassified	0.00222406	4.94448	-11.1184	0.00975
Potri.006G238900	AT5G25820.1		Exostosin family protein	Unclassified	0.00481164	7.34907	-10.5768	0.035
Potri.003G098200	AT1G31930.1	XLG3	extra-large GTP-binding protein 3	Unclassified	0.00074195	2.01366	-11.4062	0.02825
Potri.001G015400	AT3G45140.1	ATLOX2,LOX2	Family of unknown function (DUF716)	Unclassified	0.00230791	4.96329	-11.0705	0.01925
Potri.004G157000	AT2G16365.2		F-box family protein	Unclassified	0.00718466	15.1671	-11.0437	0.0321
Potri.006G212600	AT1G57790.1		F-box family protein	Unclassified	0.00135976	2.70449	-10.9578	0.0462
Potri.016G105100	AT3G54010.1	DEI1,PAS1	FKBP-type peptidyl-prolyl cis-trans isomerase family protein	Unclassified	0.000297331	2.2898	-12.9109	0.03095
Potri.006G020600	AT4G15090.1	FAR1	FRS (FAR1 Related Sequences) transcription factor family	Unclassified	0.000229672	2.96212	-13.6548	0.03
Potri.009G073800	AT1G07110.1	ATF2KP,F2KP,FKFBP	fructose-2,6-bisphosphatase	Unclassified	0.00192558	3.42808	-10.7979	0.02235
Potri.014G139500	AT2G30950.1	FTSH2,VAR2	FtsH extracellular protease family	Unclassified	0.00437737	13.1146	-11.5488	0.01445
Potri.002G012000	AT5G42270.1	FTSH5,VAR1	FtsH extracellular protease family	Unclassified	0.0082152	3.19085	-8.60143	0.0441
Potri.014G093200	AT3G61590.1	HS,HWS	Galactose oxidase/kelch repeat superfamily protein	Unclassified	0.0014159	2.21817	-10.6134	0.04085
Potri.009G065500	AT5G48030.1	GFA2	gametophytic factor 2	Unclassified	0.000343777	2.8454	-13.0149	0.04925
Potri.015G079900	AT4G19180.1		GDA1/CD39 nucleoside phosphatase family protein	Unclassified	0.000858619	6.61214	-12.9108	0.04455
Potri.010G169100	AT2G02970.1		GDA1/CD39 nucleoside phosphatase family protein	Unclassified	0.00423767	4.11232	-9.92247	0.02225
Potri.013G051100	AT5G33370.1		GDSL-like Lipase/Acylhydrolase superfamily protein	Unclassified	0.713889	42.4428	-5.89367	0.0454
Potri.006G062200	AT5G34940.2	AtGUS3,GUS3	glucuronidase 3	Unclassified	0.000523561	2.80312	-12.3864	0.04675
Potri.006G121000	AT3G53180.1		glutamate-ammonia ligases;catalytics;glutamate-ammonia ligases	Unclassified	0.00722636	7.19918	-9.96035	0.04765
Potri.007G069600	AT5G37600.1	ATGLN1;1,ATGSR1,GLN1;1,GSR 1	glutamine synthase clone R1	Unclassified	0.0887312	11.4487	-7.01153	0.02885
Potri.002G120500	AT1G27695.1		glycine-rich protein	Unclassified	0.00206413	26.2661	-13.6354	0.04365
Potri.006G160600	AT1G67280.1		Glyoxalase/Bleomycin resistance protein/Dioxygenase superfamily protein	Unclassified	0.0199441	12.9178	-9.33919	0.0384
Potri.T044200	AT1G24300.1		GYF domain-containing protein	Unclassified	0.00675172	2.33074	-8.43131	0.04885
Potri.015G112500	AT5G45170.1		Haloacid dehalogenase-like hydrolase (HAD) superfamily protein	Unclassified	0.000403251	3.19769	-12.9531	0.04435
Potri.007G090900	AT5G65140.1		Haloacid dehalogenase-like hydrolase (HAD) superfamily protein	Unclassified	0.000881166	3.5004	-11.9558	0.04175
Potri.016G018800	AT4G15020.1		hAT transposon superfamily	Unclassified	0.000973419	2.39974	-11.2675	0.02685
Potri.006G106600	AT3G08850.1	ATRAPTOR1B,RAPTOR1,RAPTOR1B	HEAT repeat ;WD domain, G-beta repeat protein protein	Unclassified	0.00584511	2.48083	-8.72938	0.0392
Potri.014G154600	AT1G05120.1		Helicase protein with RING/U-box domain	Unclassified	0.000580826	6.1736	-13.3757	0.0084
Potri.008G025900	AT5G04560.2	DME	HhH-GPD base excision DNA repair family protein	Unclassified	0.0027787	3.26122	-10.1968	0.01385
Potri.008G075800	AT5G36170.1	ATPRFB,HCF109	high chlorophyll fluorescent 109	Unclassified	0.00213966	4.1633	-10.9261	0.0488
Potri.002G248800	AT5G48545.1	HINT3	histidine triad nucleotide-binding 3	Unclassified	0.00170155	6.10683	-11.8094	0.0113
Potri.012G060400	AT3G18520.1	ATHDA15,HDA15	histone deacetylase 15	Unclassified	0.00443604	6.05779	-10.4153	0.01285
Potri.002G141300	AT2G44950.1	HUB1,RDO4	histone mono-ubiquitination 1	Unclassified	0.000158604	3.91541	-14.5914	0.0168
Potri.014G119600	AT2G47350.1		HIT zinc finger ;PAPA-1-like conserved region	Unclassified	0.00049544	3.45792	-12.7689	0.03195
Potri.003G138000	AT4G11080.1		HMG (high mobility group) box protein	Unclassified	0.00418845	3.99206	-9.8965	0.02135
Potri.011G168800	AT3G13350.1		HMG (high mobility group) box protein with ARID/BRIGHT DNA-binding domain	Unclassified	0.00101401	6.34288	-12.6109	0.02435
Potri.016G092600	AT3G50950.1	ZAR1	HOPZ-ACTIVATED RESISTANCE 1	Unclassified	0.000935852	5.80826	-12.5995	0.0224
Potri.001G111700	AT4G11820.2	EMB2778,FKP1,HMGS,MVA1	hydroxymethylglutaryl-CoA synthase / HMG-CoA synthase / 3-hydroxy-3-methylglutaryl coenzyme A synthase	Unclassified	0.00628213	7.16653	-10.1558	0.01525
Potri.011G081200	AT1G17210.1	ATILP1,ILP1	IAP-like protein 1	Unclassified	0.00143497	5.27742	-11.8446	0.00855
Potri.006G227600	AT3G13810.1	AtIDD11,IDD11	indeterminate(ID)-domain 11	Unclassified	0.00184931	2.83333	-10.5813	0.04605
Potri.013G023400	AT5G27490.1		Integral membrane Yip1 family protein	Unclassified	0.00027213	5.96377	-14.4196	0.0441
Potri.010G183700	AT2G40340.1	AtERF48,DREB2C	Integrase-type DNA-binding superfamily protein	Unclassified	0.00149226	4.50498	-11.5598	0.0492
Potri.001G220100	AT5G21160.3		LA RNA-binding protein	Unclassified	0.000996954	2.59191	-11.3442	0.02635
Potri.001G210000	AT1G15820.1	CP24,LHCB6	light harvesting complex photosystem II subunit 6	Unclassified	0.00393445	6.70868	-10.7357	0.0432
Potri.001G018500	AT5G13070.1		lipoxygenase 2	Unclassified	0.00677909	4.97267	-9.51871	0.04045
Potri.008G002100	AT5G23450.1	ATLCBK1,LCBK1	long-chain base (LCB) kinase 1	Unclassified	0.0166628	6.44449	-8.59529	0.04705
Potri.009G112300	AT3G18850.1	LPAT5	lysophosphatidyl acyltransferase 5	Unclassified	0.0095987	5.31495	-9.113	0.0281
Potri.014G196400	AT5G42770.2		Maf-like protein	Unclassified	0.0143612	17.5338	-10.2538	0.03225
Potri.019G118400	AT4G05120.1	ATENT3,ENT3,FUR1	Major facilitator superfamily protein	Unclassified	0.000253092	4.82302	-14.218	0.03275
Potri.001G351200	AT5G62680.1		Major facilitator superfamily protein	Unclassified	0.000389242	3.00533	-12.9146	0.0208
Potri.009G081100	AT5G64500.1		Major facilitator superfamily protein	Unclassified	0.00280804	18.0486	-12.65	0.01175
Potri.001G128200	AT5G45275.1		Major facilitator superfamily protein	Unclassified	0.00146675	3.27059	-11.1227	0.04255
Potri.006G083700	AT3G09470.2		Major facilitator superfamily protein	Unclassified	0.0095041	7.0435	-9.53353	0.0356
Potri.017G152800	AT5G14940.1		Major facilitator superfamily protein	Unclassified	0.00413968	2.11395	-8.99621	0.0346
Potri.003G162700	AT5G61960.1	AML1,ML1	MEI2-like protein 1	Unclassified	0.00532553	4.39746	-9.68953	0.0336
Potri.006G067700	AT1G15340.1	MBD10	methyl-CPG-binding domain 10	Unclassified	0.00121854	6.80865	-12.448	0.0054
Potri.013G044300	AT1G54650.2		Methyltransferase family protein	Unclassified	0.000454929	3.0177	-12.6955	0.00425
Potri.002G189800	AT4G01880.1		methyltransferases	Unclassified	0.000384371	5.78156	-13.8767	0.03205
Potri.013G023100	AT5G27540.1	emb2473,MIRO1	MIRO-related GTP-ase 1	Unclassified	0.0145674	9.34128	-9.32473	0.02475
Potri.015G078600	AT5G63000.1		Mitochondrial import inner membrane translocase subunit Tim17/Tim22/Tim23 family protein	Unclassified	0.000447217	5.2155	-13.5095	0.04135
Potri.016G097000	AT2G36680.1		Modifier of rudimentary (Mod(r)) protein	Unclassified	0.00483247	6.38365	-10.3674	0.0283
Potri.013G002600	AT1G64260.1		MuDR family transposase	Unclassified	0.000188049	2.06089	-13.4199	0.0404
Potri.017G099200	AT3G02320.1		N2,N2-dimethylguanosine tRNA methyltransferase	Unclassified	0.000276952	3.60167	-13.6667	0.0173
Potri.016G020000	AT1G30620.1	HSR8,MUR4,UXE1	NAD(P)-binding Rossmann-fold superfamily protein	Unclassified	0.00138	3.12609	-11.1455	0.03115
Potri.005G039500	AT2G29150.1		NAD(P)-binding Rossmann-fold superfamily protein	Unclassified	0.00297268	5.4263	-10.834	0.0259
Potri.013G084100	AT3G03330.1		NAD(P)-binding Rossmann-fold superfamily protein	Unclassified	0.0051835	6.84989	-10.3679	0.0274
Potri.005G207000	AT1G06690.1		NAD(P)-linked oxidoreductase superfamily protein	Unclassified	0.0170603	3.09514	-7.50322	0.04995
Potri.002G045200	AT4G02580.1		NADH-ubiquinone oxidoreductase 24 kDa subunit, putative	Unclassified	0.00456247	32.1267	-12.7817	0.00595
Potri.013G038100	AT5G56750.1	NDL1	N-MYC downregulated-like 1	Unclassified	0.00672899	6.04631	-9.81145	0.0457
Potri.008G044800	AT2G37060.1	NF-YB8	nuclear factor Y, subunit B8	Unclassified	0.00302648	8.56334	-11.4663	0.01035
Potri.002G036500	AT2G20490.1	EDA27,NOP10	nucleolar RNA-binding Nop10p family protein	Unclassified	0.00299977	30.4958	-13.3115	0.0031
Potri.017G014700	AT4G28450.1		nucleotide binding;protein binding	Unclassified	0.00126887	3.26874	-11.331	0.02705
Potri.001G352300	AT2G34410.1		O-acetyltransferase family protein	Unclassified	0.000349803	4.15771	-13.537	0.0416
Potri.016G109700	AT3G54100.1		O-fucosyltransferase family protein	Unclassified	0.0034985	5.25587	-10.553	0.02905
Potri.018G068600	AT5G56590.1		O-Glycosyl hydrolases family 17 protein	Unclassified	0.00213098	11.2557	-12.3668	0.02215
Potri.002G088000	AT4G08180.2	ORP1C	OSBP(oxysterol binding protein)-related protein 1C	Unclassified	0.000889322	3.29569	-11.8556	0.0463
Potri.013G150300	AT4G03260.1		Outer arm dynein light chain 1 protein	Unclassified	0.000382459	3.81703	-13.2849	0.03295
Potri.002G232100	AT2G43080.1	AT-P4H-1	P4H isoform 1	Unclassified	0.00180537	6.20867	-11.7478	0.02375
Potri.015G077300	AT4G32180.1	ATPANK2,PANK2	pantothenate kinase 2	Unclassified	0.0241641	4.64377	-7.58628	0.02905
Potri.008G106200	AT3G06660.1		PAPA-1-like family protein / zinc finger (HIT type) family protein	Unclassified	0.00148299	3.58801	-11.2405	0.0082
Potri.005G112600	AT4G38660.1		Pathogenesis-related thaumatin superfamily protein	Unclassified	0.000736193	6.18306	-13.0359	0.03145
Potri.006G139500	AT3G42950.1		Pectin lyase-like superfamily protein	Unclassified	0.000466555	3.47805	-12.8639	0.00775
Potri.014G114000	AT2G47020.1		Peptide chain release factor 1	Unclassified	0.00401189	6.64334	-10.6934	0.04275
Potri.009G042400	AT3G54140.1	ATPTR1,PTR1	peptide transporter 1	Unclassified	0.00311163	2.62302	-9.71934	0.0297
Potri.011G120000	AT2G02040.1	ATPTR2,ATPTR2-B,NTR1,PTR2,PTR2-B	peptide transporter 2	Unclassified	0.00324186	2.70826	-9.70633	0.03475
Potri.013G039600	AT5G49570.1	AtPNG1,PNG1	peptide-N-glycanase 1	Unclassified	0.0250629	5.56691	-7.79518	0.0429
Potri.014G031000	AT5G42870.1	ATPAH2,PAH2	phosphatidic acid phosphohydrolase 2	Unclassified	0.00257849	3.40044	-10.365	0.0283
Potri.007G109000	AT5G64070.1	PI-4KBETA1,PI4KBETA1	phosphatidylinositol 4-OH kinase beta1	Unclassified	0.00694696	2.15873	-8.27959	0.04575
Potri.018G026700	AT4G35530.1		phosphatidylinositolglycan-related	Unclassified	0.00188295	4.89169	-11.3431	0.043
Potri.014G148700	AT4G14210.1	PDE226,PDS,PDS3	phytoene desaturase 3	Unclassified	0.000411198	2.95978	-12.8134	0.0349
Potri.001G219300	AT5G21105.1		Plant L-ascorbate oxidase	Unclassified	0.00331313	5.07063	-10.5798	0.0223
Potri.001G286100	AT5G64470.2	TBL12	Plant protein of unknown function (DUF828)	Unclassified	0.00254925	2.47234	-9.92159	0.03835
Potri.010G082400	AT3G22810.1		Plant protein of unknown function (DUF828) with plant pleckstrin homology-like region	Unclassified	0.000522254	5.7685	-13.4312	0.01405
Potri.006G261300	AT5G11000.1		Plant protein of unknown function (DUF868)	Unclassified	0.00238385	2.75911	-10.1767	0.03495
Potri.017G026200	AT1G08760.1		Plant protein of unknown function (DUF936)	Unclassified	0.00088841	6.68205	-12.8768	0.0302
Potri.011G121100	AT3G15380.1		Plasma-membrane choline transporter family protein	Unclassified	0.0179107	13.1718	-9.52242	0.04525
Potri.001G450800	AT1G32990.1	PRPL11	plastid ribosomal protein l11	Unclassified	0.00446252	23.9271	-12.3885	0.02195
Potri.003G155100	AT4G20130.1	PTAC14	plastid transcriptionally active 14	Unclassified	0.00356709	4.63131	-10.3425	0.02425
Potri.002G078900	AT1G21600.1	PTAC6	plastid transcriptionally active 6	Unclassified	0.0039162	7.01869	-10.8075	0.0264
Potri.001G394200	AT4G20010.1	OSB2,PTAC9	plastid transcriptionally active 9	Unclassified	0.000770571	2.84553	-11.8505	0.0386
Potri.012G034000	AT5G52920.1	PKP-BETA1,PKP1,PKP2	plastidic pyruvate kinase beta subunit 1	Unclassified	0.0169641	5.27605	-8.28083	0.0368
Potri.001G272300	AT2G26770.1		plectin-related	Unclassified	0.000242438	7.10924	-14.8398	0.01855
Potri.001G233700	AT3G45850.1		P-loop containing nucleoside triphosphate hydrolases superfamily protein	Unclassified	0.000124412	3.59714	-14.8194	0.0199
Potri.010G225200	AT1G53390.1		P-loop containing nucleoside triphosphate hydrolases superfamily protein	Unclassified	0.000809209	3.6849	-12.1528	0.0336
Potri.003G108000	AT5G61450.1		P-loop containing nucleoside triphosphate hydrolases superfamily protein	Unclassified	0.00405418	18.3334	-12.1428	0.03095
Potri.003G098800	AT5G63120.2		P-loop containing nucleoside triphosphate hydrolases superfamily protein	Unclassified	0.00260996	5.07192	-10.9243	0.01485
Potri.014G043300	AT5G26667.1	PYR6	P-loop containing nucleoside triphosphate hydrolases superfamily protein	Unclassified	0.00370947	6.66574	-10.8113	0.0452
Potri.014G024700	AT5G47820.1	FRA1	P-loop containing nucleoside triphosphate hydrolases superfamily protein	Unclassified	0.00183699	2.2528	-10.2602	0.03115
Potri.001G239300	AT2G28890.1	PLL4	poltergeist like 4	Unclassified	0.000327173	4.24639	-13.6639	0.0209
Potri.003G194300	AT3G15140.1		Polynucleotidyl transferase, ribonuclease H-like superfamily protein	Unclassified	0.00261324	4.50793	-10.7524	0.01305
Potri.015G020800	AT5G53180.1	ATPTB2,PTB2	polypyrimidine tract-binding protein 2	Unclassified	0.00236203	1.98859	-9.7175	0.04605
Potri.003G133900	AT4G23640.1	ATKT3,KUP4,TRH1	Potassium transporter family protein	Unclassified	0.00263133	2.48226	-9.88165	0.0211
Potri.002G078000	AT1G21650.2		Preprotein translocase SecA family protein	Unclassified	8.21725e-05	8.18171	-16.6034	0.04145
Potri.015G013400	AT5G24260.1		prolyl oligopeptidase family protein	Unclassified	0.00032582	2.32069	-12.7982	0.0223
Potri.004G046900	AT1G28320.1	DEG15	protease-related	Unclassified	0.000745199	3.10244	-12.0235	0.02565
Potri.007G052500	AT5G67370.1		Protein of unknown function (DUF1230)	Unclassified	0.0137126	4.4314	-8.33611	0.04255
Potri.012G083200	AT5G14540.1		Protein of unknown function (DUF1421)	Unclassified	0.00222403	2.90299	-10.3502	0.03415
Potri.010G086600	AT1G05410.1		Protein of unknown function (DUF1423)	Unclassified	0.000847777	4.83255	-12.4768	0.0254
Potri.013G057600	AT1G55340.1		Protein of unknown function (DUF1639)	Unclassified	0.000356878	4.29301	-13.5543	0.0411
Potri.007G016300	AT2G16460.1		Protein of unknown function (DUF1640)	Unclassified	0.000571153	5.58519	-13.2554	0.0456
Potri.006G275400	AT4G31410.1		Protein of unknown function (DUF1644)	Unclassified	0.0089864	10.3652	-10.1717	0.0379
Potri.003G067800	AT1G72510.1		Protein of unknown function (DUF1677)	Unclassified	0.00065658	4.40756	-12.7127	0.0248
Potri.010G044300	AT1G70550.1		Protein of Unknown Function (DUF239)	Unclassified	0.00104985	2.93994	-11.4514	0.04135
Potri.016G069200	AT3G61370.1		Protein of unknown function (DUF3245)	Unclassified	0.00686336	6.00399	-9.77279	0.0378
Potri.010G097000	AT1G60670.2		Protein of unknown function (DUF3755)	Unclassified	0.000660842	6.59638	-13.2851	0.0092
Potri.018G101100	AT2G23940.1		Protein of unknown function (DUF788)	Unclassified	0.000625504	9.45753	-13.8842	0.03935
Potri.001G108400	AT4G11670.1		Protein of unknown function (DUF810)	Unclassified	0.000175462	2.92224	-14.0236	0.0397
Potri.002G001900	AT1G76620.1		Protein of unknown function, DUF547	Unclassified	0.000964986	7.14764	-12.8547	0.03605
Potri.001G157200	AT5G47380.1		Protein of unknown function, DUF547	Unclassified	0.00378833	5.36101	-10.4667	0.037
Potri.004G080800	AT5G17270.1		Protein prenylyltransferase superfamily protein	Unclassified	0.000763147	2.53064	-11.6953	0.03585
Potri.018G123700	AT5G34850.1	ATPAP26,PAP26	purple acid phosphatase 26	Unclassified	0.000874008	18.2468	-14.3496	0.0236
Potri.019G004000	AT5G09840.1		Putative endonuclease or glycosyl hydrolase	Unclassified	0.00109643	2.00023	-10.8331	0.01565
Potri.001G470300	AT2G04690.1		Pyridoxamine 5\'-phosphate oxidase family protein	Unclassified	0.0358805	6.43555	-7.48672	0.04315
Potri.005G071000	AT5G08710.1		Regulator of chromosome condensation (RCC1) family protein	Unclassified	0.000153647	3.12565	-14.3122	0.049
Potri.005G183400	AT4G21470.1	ATFMN/FHY,FMN/FHY	riboflavin kinase/FMN hydrolase	Unclassified	0.0112929	22.7838	-10.9784	0.0353
Potri.012G016600	AT5G53020.1		Ribonuclease P protein subunit P38-related	Unclassified	0.000419059	3.03343	-12.8215	0.0345
Potri.013G015300	AT3G05560.1		Ribosomal L22e protein family	Unclassified	0.00298866	124.731	-15.349	0.0063
Potri.005G194500	AT1G43170.1	ARP1,emb2207,RP1,RPL3A	ribosomal protein 1	Unclassified	0.0120641	9.14912	-9.56677	0.0272
Potri.004G004800	AT2G20060.1		Ribosomal protein L4/L1 family	Unclassified	0.00171678	7.79724	-12.149	0.00695
Potri.014G112200	AT4G01790.1		Ribosomal protein L7Ae/L30e/S12e/Gadd45 family protein	Unclassified	0.00755798	7.89499	-10.0287	0.03225
Potri.010G179000	AT5G16260.1	ELF9	RNA binding (RRM/RBD/RNP motifs) family protein	Unclassified	0.0015891	3.95235	-11.2803	0.0246
Potri.008G096800	AT1G26370.1		RNA helicase family protein	Unclassified	0.00788265	3.13691	-8.63645	0.0346
Potri.019G068400	AT1G33470.2		RNA-binding (RRM/RBD/RNP motifs) family protein	Unclassified	0.000179578	5.4674	-14.894	0.01455
Potri.009G054400	AT5G19350.1		RNA-binding (RRM/RBD/RNP motifs) family protein	Unclassified	0.000600487	3.54042	-12.5255	0.0351
Potri.006G212400	AT3G52660.1		RNA-binding (RRM/RBD/RNP motifs) family protein	Unclassified	0.0025355	4.84018	-10.8986	0.0169
Potri.018G151300	AT5G58130.1	ROS3	RNA-binding (RRM/RBD/RNP motifs) family protein	Unclassified	0.0035638	2.93792	-9.68716	0.02545
Potri.001G341300	AT3G56510.1		RNA-binding (RRM/RBD/RNP motifs) family protein	Unclassified	0.0166661	11.7581	-9.46252	0.0275
Potri.010G167100	AT5G15270.1		RNA-binding KH domain-containing protein	Unclassified	0.00965932	7.8889	-9.67369	0.02945
Potri.001G471000	AT5G56140.1		RNA-binding KH domain-containing protein	Unclassified	0.00654463	4.73002	-9.49732	0.0347
Potri.017G066500	AT5G14260.1		Rubisco methyltransferase family protein	Unclassified	0.00077021	6.20739	-12.9764	0.0235
Potri.005G226000	AT1G04430.1		S-adenosyl-L-methionine-dependent methyltransferases superfamily protein	Unclassified	0.00058729	5.5682	-13.2109	0.01655
Potri.002G203900	AT4G02405.1		S-adenosyl-L-methionine-dependent methyltransferases superfamily protein	Unclassified	0.000907644	3.76651	-12.0188	0.03805
Potri.013G101700	AT1G22800.1		S-adenosyl-L-methionine-dependent methyltransferases superfamily protein	Unclassified	0.00420417	2.51345	-9.22363	0.0494
Potri.002G261000	AT1G75170.1		Sec14p-like phosphatidylinositol transfer family protein	Unclassified	0.000443484	11.8791	-14.7092	0.03945
Potri.010G211100	AT3G07100.1	ERMO2,SEC24A	Sec23/Sec24 protein transport family protein	Unclassified	0.0067045	14.9655	-11.1242	0.02695
Potri.008G049700	AT3G07100.1	ERMO2,SEC24A	Sec23/Sec24 protein transport family protein	Unclassified	0.00114384	2.31791	-10.9847	0.0349
Potri.017G129100	AT1G66330.1		senescence-associated family protein	Unclassified	0.000594532	6.26009	-13.3621	0.01065
Potri.009G123200	AT4G34660.1		SH3 domain-containing protein	Unclassified	0.000406798	4.09898	-13.2987	0.02015
Potri.002G152300	AT2G45690.1	ATPEX16,PEX16,SSE,SSE1	shrunken seed protein (SSE1)	Unclassified	0.00114272	2.40617	-11.0401	0.0324
Potri.013G075400	AT1G64860.1	RPOD1,SIG1,SIG2,SIGA,SIGB	sigma factor A	Unclassified	0.00346855	5.02443	-10.5004	0.04195
Potri.016G112800	AT1G48900.1		Signal recognition particle, SRP54 subunit protein	Unclassified	0.0095732	9.87976	-10.0113	0.0301
Potri.005G068400	AT5G09230.7	AtSRT2,SRT2	sirtuin 2	Unclassified	0.00594429	3.34092	-9.13453	0.0398
Potri.012G143500	AT3G61415.1	ASK21,SK21	SKP1-like 21	Unclassified	0.0010091	3.18873	-11.6257	0.0377
Potri.007G038300	AT5G66920.1	sks17	SKU5 similar 17	Unclassified	0.000878343	3.94808	-12.1341	0.01145
Potri.014G071400	AT2G45460.2		SMAD/FHA domain-containing protein	Unclassified	0.000669645	2.09467	-11.611	0.02405
Potri.003G117400	AT1G12450.1		SNARE associated Golgi protein family	Unclassified	0.00129744	3.61317	-11.4434	0.0321
Potri.013G113000	AT1G71940.1		SNARE associated Golgi protein family	Unclassified	0.000547513	3.13696	-12.4842	0.0442
Potri.001G094500	AT4G11110.1	SPA2	SPA1-related 2	Unclassified	0.00342714	2.86434	-9.70699	0.03135
Potri.001G399600	AT3G15354.1	SPA3	SPA1-related 3	Unclassified	0.00111496	2.29809	-11.0092	0.01875
Potri.002G203600	AT2G47580.1	U1A	spliceosomal protein U1A	Unclassified	0.0028982	8.02922	-11.4359	0.0233
Potri.003G172600	AT5G43270.1	SPL2	squamosa promoter binding protein-like 2	Unclassified	0.0095567	9.13182	-9.90017	0.0377
Potri.007G138800	AT1G53160.1	SPL4	squamosa promoter binding protein-like 4	Unclassified	0.00360714	4.86107	-10.3962	0.047
Potri.010G081300	AT5G43810.1	AGO10,PNH,ZLL	Stabilizer of iron transporter SufD / Polynucleotidyl transferase	Unclassified	0.00543534	4.14028	-9.57314	0.03635
Potri.018G149500	AT4G18240.1	ATSS4,SS4,SSIV	starch synthase 4	Unclassified	0.00608637	7.0727	-10.1825	0.0394
Potri.006G198500	AT3G11890.2		Sterile alpha motif (SAM) domain-containing protein	Unclassified	0.000869802	9.15937	-13.3623	0.02275
Potri.006G218300	AT2G45700.1		sterile alpha motif (SAM) domain-containing protein	Unclassified	0.00186351	2.43977	-10.3545	0.03565
Potri.009G037400	AT1G07420.1	ATSMO2,SMO2-1	sterol 4-alpha-methyl-oxidase 2-1	Unclassified	0.00859618	11.8825	-10.4329	0.01475
Potri.003G113400	AT4G12400.2		stress-inducible protein, putative	Unclassified	0.00129898	5.36433	-12.0118	0.0077
Potri.003G073700	AT1G53730.1	SRF6	STRUBBELIG-receptor family 6	Unclassified	0.00548089	3.94708	-9.49216	0.01795
Potri.001G455800	AT4G10550.1		Subtilase family protein	Unclassified	0.00175096	17.4555	-13.2832	0.0437
Potri.004G173900	AT4G34980.1	SLP2	subtilisin-like serine protease 2	Unclassified	0.00273138	21.8601	-12.9664	0.0126
Potri.008G049500	AT5G13550.1	SULTR4;1	sulfate transporter 4.1	Unclassified	0.00375173	19.2823	-12.3274	0.0281
Potri.005G141100	AT3G57870.1	AHUS5,ATSCE1,EMB1637,SCE1,SCE1A	sumo conjugation enzyme 1	Unclassified	0.00106394	8.51124	-12.9657	0.00965
Potri.015G099000	AT4G24940.1	AT-SAE1-1,ATSAE1A,SAE1A	SUMO-activating enzyme 1A	Unclassified	0.00150114	11.0691	-12.8482	0.0344
Potri.016G013400	AT4G22360.1		SWIB complex BAF60b domain-containing protein	Unclassified	0.00310167	14.8928	-12.2293	0.03085
Potri.009G106700	AT3G19080.1		SWIB complex BAF60b domain-containing protein	Unclassified	0.00238429	2.73232	-10.1623	0.0357
Potri.010G194300	AT1G51740.1	ATSYP81,ATUFE1,SYP81,UFE1	syntaxin of plants 81	Unclassified	0.000246696	4.38563	-14.1178	0.02745
Potri.004G065800	AT4G18390.1	TCP2	TEOSINTE BRANCHED 1, cycloidea and PCF transcription factor 2	Unclassified	0.00126503	2.27352	-10.8115	0.0498
Potri.018G083000	AT4G29000.1		Tesmin/TSO1-like CXC domain-containing protein	Unclassified	0.000741498	2.10057	-11.468	0.0291
Potri.005G051100	AT3G22780.1	ATTSO1,TSO1	Tesmin/TSO1-like CXC domain-containing protein	Unclassified	0.00187438	4.84475	-11.3358	0.0366
Potri.003G114000	AT3G17880.1	ATHIP2,ATTDX,HIP,TDX	tetraticopeptide domain-containing thioredoxin	Unclassified	0.00493321	8.77832	-10.7972	0.0369
Potri.012G045000	AT3G17880.1	ATHIP2,ATTDX,HIP,TDX	tetraticopeptide domain-containing thioredoxin	Unclassified	0.00567751	2.76012	-8.92525	0.02705
Potri.001G174100	AT1G80410.1	EMB2753	tetratricopeptide repeat (TPR)-containing protein	Unclassified	0.00534651	2.50118	-8.8698	0.0379
Potri.018G079600	AT1G60770.1		Tetratricopeptide repeat (TPR)-like superfamily protein	Unclassified	0.00139633	8.28322	-12.5343	0.029
Potri.001G047200	AT1G76280.3		Tetratricopeptide repeat (TPR)-like superfamily protein	Unclassified	0.00149227	3.80929	-11.3178	0.0165
Potri.003G194600	AT3G12250.1	BZIP45,TGA6	TGACG motif-binding factor 6	Unclassified	0.0040172	6.27793	-10.6099	0.01055
Potri.T102400	AT5G01320.1		Thiamine pyrophosphate dependent pyruvate decarboxylase family protein	Unclassified	0.00136107	2.874	-11.0441	0.03205
Potri.005G193400	AT1G76760.1	ATY1,TRX-Y1,TY1	thioredoxin Y1	Unclassified	0.00535161	15.6314	-11.5122	0.01595
Potri.015G097700	AT4G24930.1		thylakoid lumenal 17.9 kDa protein, chloroplast	Unclassified	0.0117346	6.49413	-9.11222	0.03885
Potri.004G157400	AT2G16370.1	THY-1	thymidylate synthase 1	Unclassified	0.0166501	13.1091	-9.62083	0.0249
Potri.004G072100	AT5G62650.1		Tic22-like family protein	Unclassified	0.000754221	3.73186	-12.2726	0.0292
Potri.011G001000	AT4G21790.1	ATTOM1,TOM1	tobamovirus multiplication 1	Unclassified	0.0238799	19.4178	-9.66737	0.04515
Potri.009G058900	AT3G23890.2	ATTOPII,TOPII	topoisomerase II	Unclassified	0.00290291	2.22247	-9.58045	0.0179
Potri.018G027500	AT4G32330.1		TPX2 (targeting protein for Xklp2) protein family	Unclassified	0.000783238	2.8998	-11.8542	0.03975
Potri.018G025600	AT2G25320.1		TRAF-like family protein	Unclassified	0.00347289	3.25277	-9.87132	0.03665
Potri.016G062900	AT3G11950.1		TRAF-like superfamily protein	Unclassified	0.00915133	9.22054	-9.97665	0.0499
Potri.016G138100	AT2G38560.1	TFIIS	transcript elongation factor IIS	Unclassified	0.000556812	2.19345	-11.9437	0.0287
Potri.003G097700	AT1G32130.1	ATIWS1,IWS1	Transcription elongation factor (TFIIS) family protein	Unclassified	0.00310105	6.047	-10.9292	0.01005
Potri.010G026800	AT4G03020.1		transducin family protein / WD-40 repeat family protein	Unclassified	0.000630246	3.51518	-12.4454	0.02905
Potri.002G213500	AT2G47990.1	EDA13,EDA19,SWA1	transducin family protein / WD-40 repeat family protein	Unclassified	0.00134549	3.02339	-11.1338	0.02765
Potri.001G026800	AT5G19420.2		Transducin/WD40 repeat-like superfamily protein	Unclassified	0.000683451	4.32938	-12.629	0.01055
Potri.001G098700	AT4G11270.1		Transducin/WD40 repeat-like superfamily protein	Unclassified	0.000478549	2.13696	-12.1246	0.0466
Potri.003G132900	AT4G11270.1		Transducin/WD40 repeat-like superfamily protein	Unclassified	0.0012153	3.57758	-11.5235	0.03945
Potri.006G129100	AT3G53390.1		Transducin/WD40 repeat-like superfamily protein	Unclassified	0.00230229	3.94361	-10.7422	0.0111
Potri.003G059500	AT3G15610.1		Transducin/WD40 repeat-like superfamily protein	Unclassified	0.00845613	9.91179	-10.1949	0.02245
Potri.001G345900	AT5G14530.1		Transducin/WD40 repeat-like superfamily protein	Unclassified	0.00624987	5.30182	-9.72845	0.0381
Potri.004G171600	AT3G16620.1	ATTOC120,TOC120	translocon outer complex protein 120	Unclassified	0.00187283	3.767	-10.974	0.03835
Potri.010G226000	AT2G39130.1		Transmembrane amino acid transporter family protein	Unclassified	0.000809342	7.22235	-13.1234	0.0328
Potri.008G036300	AT2G39130.1		Transmembrane amino acid transporter family protein	Unclassified	0.00278955	4.45384	-10.6408	0.04485
Potri.006G108700	AT2G38550.1		Transmembrane proteins 14C	Unclassified	0.000359163	4.08077	-13.4719	0.04785
Potri.011G070900	AT1G06410.1	ATTPS7,ATTPSA,TPS7	trehalose-phosphatase/synthase 7	Unclassified	0.000242124	3.13178	-13.659	0.0038
Potri.003G063700	AT1G72650.2	TRFL6	TRF-like 6	Unclassified	0.000312781	2.14844	-12.7458	0.0345
Potri.002G092600	AT1G78010.1		tRNA modification GTPase, putative	Unclassified	0.000656666	5.15702	-12.9391	0.03285
Potri.011G109300	AT1G53320.1	AtTLP7,TLP7	tubby like protein 7	Unclassified	0.000784016	7.22801	-13.1704	0.0458
Potri.003G181300	AT1G80810.1		Tudor/PWWP/MBT superfamily protein	Unclassified	0.000808118	2.7964	-11.7567	0.0258
Potri.004G022500	AT5G15170.1	TDP1	tyrosyl-DNA phosphodiesterase-related	Unclassified	0.000825855	4.2077	-12.3149	0.04755
Potri.004G040900	AT1G60900.1		U2 snRNP auxilliary factor, large subunit, splicing factor	Unclassified	0.000430055	5.41104	-13.6191	0.04215
Potri.017G052000	AT1G22360.1	AtUGT85A2,UGT85A2	UDP-glucosyl transferase 85A2	Unclassified	0.00107311	4.83382	-12.1372	0.0231
Potri.018G009400	AT4G31600.1		UDP-N-acetylglucosamine (UAA) transporter family	Unclassified	0.000433766	4.05456	-13.1903	0.02775
Potri.011G130000	AT5G54540.1		Uncharacterised conserved protein (UCP012943)	Unclassified	0.00211705	4.82668	-11.1548	0.042
Potri.010G128400	AT1G25520.1		Uncharacterized protein family (UPF0016)	Unclassified	0.000675453	5.7743	-13.0615	0.0463
Potri.006G035300	AT2G40820.1		Unknown	Unclassified	0.000107818	2.23785	-14.3412	0.0467
Potri.016G079500	AT3G52710.1		Unknown	Unclassified	0.000274972	4.73453	-14.0716	0.02925
Potri.007G015800	AT3G51130.1		Unknown	Unclassified	0.000404805	6.58835	-13.9904	0.0187
Potri.001G116600	AT1G62870.1		Unknown	Unclassified	0.000185134	2.74967	-13.8584	0.03085
Potri.016G082900	AT5G02770.1		Unknown	Unclassified	0.00301443	40.3673	-13.709	0.00805
Potri.019G076900	AT2G47010.1		Unknown	Unclassified	0.000576125	7.45303	-13.6592	0.0419
Potri.002G060300	AT2G42860.1		Unknown	Unclassified	0.000217522	2.55755	-13.5213	0.0474
Potri.010G192800	AT2G39950.1		Unknown	Unclassified	0.000337065	3.67062	-13.4107	0.02845
Potri.006G195200	AT2G41945.3		Unknown	Unclassified	0.000635729	6.62419	-13.347	0.0484
Potri.001G393700	AT1G53250.1		Unknown	Unclassified	0.000236181	2.41246	-13.3183	0.0443
Potri.007G053900			Unknown	Unclassified	0.000658687	4.87341	-12.853	0.04365
Potri.015G033200	AT1G73470.1		Unknown	Unclassified	0.000476943	3.00509	-12.6213	0.03455
Potri.006G094600	AT2G37960.1		Unknown	Unclassified	0.00104694	6.29249	-12.5532	0.04045
Potri.006G144600	AT3G60310.1		Unknown	Unclassified	0.00057237	3.42602	-12.5473	0.03565
Potri.016G035600	AT3G56750.1		Unknown	Unclassified	0.00203412	12.1383	-12.5429	0.026
Potri.011G097800	AT3G15110.1		Unknown	Unclassified	0.0013368	7.13233	-12.3814	0.0284
Potri.007G008600	AT2G22795.1		Unknown	Unclassified	0.00104761	5.29008	-12.302	0.00535
Potri.009G002900	AT2G27900.1		Unknown	Unclassified	0.00124636	5.41901	-12.0861	0.02505
Potri.003G139400	AT1G64385.1		Unknown	Unclassified	0.000990536	3.64732	-11.8463	0.0197
Potri.002G216900	AT4G25330.1		Unknown	Unclassified	0.00159133	5.82307	-11.8373	0.01025
Potri.006G021200	AT2G32240.1		Unknown	Unclassified	0.00100023	3.43401	-11.7453	0.0211
Potri.007G077700	AT4G39380.1		Unknown	Unclassified	0.00214483	7.24569	-11.722	0.0313
Potri.018G150600	AT5G58100.1		Unknown	Unclassified	0.00076951	2.5641	-11.7022	0.00905
Potri.001G024200	AT5G13480.1	FY	Unknown	Unclassified	0.00307414	10.0685	-11.6774	0.03925
Potri.015G108600	AT5G61820.1		Unknown	Unclassified	0.00100609	2.86812	-11.4771	0.0244
Potri.011G106600	AT3G14830.1		Unknown	Unclassified	0.0011355	3.03214	-11.3828	0.01025
Potri.009G005300			Unknown	Unclassified	0.00188236	4.59703	-11.2539	0.0271
Potri.013G087400	AT5G16520.1		Unknown	Unclassified	0.0028017	6.30531	-11.1361	0.0182
Potri.005G120600	AT3G50910.1		Unknown	Unclassified	0.00168227	3.57833	-11.0547	0.03215
Potri.014G100300	AT2G46550.1		Unknown	Unclassified	0.00160494	3.17603	-10.9505	0.0395
Potri.002G245700	AT3G07210.1		Unknown	Unclassified	0.00108782	2.13568	-10.939	0.0298
Potri.009G017400			Unknown	Unclassified	0.00219337	3.61725	-10.6875	0.0137
Potri.001G143400	AT2G35260.1		Unknown	Unclassified	0.00404251	6.16414	-10.5744	0.0176
Potri.003G046600	AT2G02410.1		Unknown	Unclassified	0.00408602	6.03831	-10.5292	0.02955
Potri.018G056400	AT2G19390.1		Unknown	Unclassified	0.00152921	2.24521	-10.5198	0.0329
Potri.006G233500	AT4G32930.1		Unknown	Unclassified	0.00636286	9.23275	-10.5029	0.04685
Potri.001G046500	AT4G31880.1		Unknown	Unclassified	0.00199021	2.73636	-10.4251	0.0291
Potri.012G072600	AT3G47850.1		Unknown	Unclassified	0.00586915	8.00213	-10.413	0.025
Potri.002G215800	AT4G02920.1		Unknown	Unclassified	0.00337516	4.06481	-10.234	0.02135
Potri.002G089300	AT1G36980.1		Unknown	Unclassified	0.00900813	10.5279	-10.1907	0.02695
Potri.006G251600	AT5G11280.1		Unknown	Unclassified	0.00329759	3.61556	-10.0986	0.04665
Potri.014G138200	AT4G02920.1		Unknown	Unclassified	0.00667091	6.48495	-9.925	0.0246
Potri.002G232100			Unknown	Unclassified	0.00432833	3.95078	-9.83411	0.01885
Potri.009G107800	AT2G15860.1		Unknown	Unclassified	0.00742247	5.36428	-9.49727	0.03335
Potri.005G109100	AT5G66090.1		Unknown	Unclassified	0.0171775	11.3779	-9.3715	0.02525
Potri.010G116200			Unknown	Unclassified	0.00952907	5.92156	-9.27943	0.04195
Potri.005G001100			Unknown	Unclassified	0.00559163	2.13012	-8.57345	0.0459
Potri.010G248700	AT1G16880.1		uridylyltransferase-related	Unclassified	0.0011559	5.64609	-12.254	0.022
Potri.015G027000	AT4G23630.1	BTI1,RTNLB1	VIRB2-interacting protein 1	Unclassified	0.00163475	11.2352	-12.7467	0.02005
Potri.006G169400	AT5G57490.1	ATVDAC4,VDAC4	voltage dependent anion channel 4	Unclassified	0.000363047	2.94592	-12.9863	0.04255
Potri.011G049300	AT1G11060.1		WAPL (Wings apart-like protein regulation of heterochromatin) protein	Unclassified	0.000229276	3.01136	-13.681	0.04755
Potri.001G311300	AT1G17840.1	ABCG11,ATWBC11,COF1,DSO,WBC11	white-brown complex homolog protein 11	Unclassified	0.0017621	4.04026	-11.1629	0.02325
Potri.005G049800	AT3G04910.1	ATWNK1,WNK1,ZIK4	with no lysine (K) kinase 1	Unclassified	0.000198325	2.74534	-13.7568	0.0295
Potri.002G129400	AT2G26510.1	PDE135	Xanthine/uracil permease family protein	Unclassified	0.00135824	3.61487	-11.378	0.02655
Potri.010G070800	AT3G23280.2	XBAT35	XB3 ortholog 5 in Arabidopsis thaliana	Unclassified	0.000339777	8.48336	-14.6078	0.02785
Potri.003G148400	AT2G38970.1		Zinc finger (C3HC4-type RING finger) family protein	Unclassified	0.000403665	2.26769	-12.4558	0.03325
Potri.009G034800	AT5G59550.1		zinc finger (C3HC4-type RING finger) family protein	Unclassified	0.00115387	4.17536	-11.8212	0.0095
Potri.015G089100	AT3G48440.1		Zinc finger C-x8-C-x5-C-x3-H type family protein	Unclassified	0.000825107	2.98573	-11.8212	0.01765
Potri.002G003000	AT5G42820.1	ATU2AF35B,U2AF35B	Zinc finger C-x8-C-x5-C-x3-H type family protein	Unclassified	0.0104868	3.6458	-8.44151	0.0326
Potri.002G171900	AT4G00980.1		zinc knuckle (CCHC-type) family protein	Unclassified	0.00113631	3.3979	-11.5461	0.0291
