# Supplementary material for: A HD‐ZIP III gene, PtrHB4, is required for interfascicular cambium development in Populus
Source: Plant Biotechnol J. 2017 Nov 18;16(3):808–17. doi: 10.1111/pbi.12830 (PMC5814583; doi:10.1111/pbi.12830)
Supplement: Supplementary file 8 — Table S2 List of the up‐regulated genes in PtrHB4SRDX plants. [file PBI-16-808-s009.xlsx]

## Sheet: Sheet1
Table S2: List of the up-regulated genes in PtrHB4SRDX plants. The genes were detected in the shoot tip of the transgenic plants by RNAseq analysis. Gene description is based on Arabidopsis gene database(TAIR, Ver.10). Expression abundance of the detected genes were measured by RPKM (Reads Per kb per Million reads) method and the change ratio was calculated by Log2 ( RPKM of PtrHB4SRDX/RPKM of WT…
Populus Gene	Arabidopsis homolog	Arabidopsis homolog name	Annotation	Classification	GO classification	RPKM of PtrHB4SRDX	RPKM of WT	Log2 Ratio(PtrHB4SRDX/WT)	p_value
Potri.001G455300	AT5G65930.2	KCBP,PKCBP,ZWI	kinesin-like calmodulin-binding protein (ZWICHEL)	Unclassified	Anatomical structure development	2.41226	0.00030607	12.9442	0.0171
Potri.002G201300	AT2G47510.1	FUM1	fumarase 1	Unclassified	Anatomical structure development	17.147	0.0178699	9.90621	0.02465
Potri.002G203200	AT4G02350.1	SEC15B	exocyst complex component sec15B	Unclassified	Anatomical structure development	3.88657	0.0028541	10.4112	0.02625
Potri.007G010200	AT5G65380.1		MATE efflux family protein	Unclassified	Anatomical structure development	4.02411	0.0164204	7.93704	0.04625
Potri.009G158600	AT5G28490.1	LSH1	Protein of unknown function (DUF640)	Unclassified	Anatomical structure development	3.10939	0.000779499	11.9618	0.014
Potri.009G159200	AT2G27100.1	SE	C2H2 zinc-finger protein SERRATE (SE)	Cell signaling	Anatomical structure development	4.78428	0.0121937	8.61602	0.0258
Potri.010G022300	AT5G18580.1	EMB40,FASS,FASS 2,FS1,GDO,TON2	tonneau 2 (TON2)	Unclassified	Anatomical structure development	16.4582	0.000453701	15.1467	0.00645
Potri.010G170000	AT3G19820.1	CBB1,DIM,DIM1,DWF1,EVE1	cell elongation protein / DWARF1 / DIMINUTO (DIM)	Cell wall	Anatomical structure development	5.14527	0.00442718	10.1826	0.03275
Potri.014G014700	AT1G10130.1	ATECA3,ECA3	endoplasmic reticulum-type calcium-transporting ATPase 3	Unclassified	Anatomical structure development	2.41672	0.00387466	9.28476	0.03725
Potri.015G006200	AT5G53660.1	AtGRF7,GRF7	growth-regulating factor 7	Cell signaling	Anatomical structure development	7.83467	0.000837815	13.191	0.04225
Potri.017G075200	AT1G65650.1	UCH2	Peptidase C12, ubiquitin carboxyl-terminal hydrolase 1	Unclassified	Anatomical structure development	4.93258	0.00412499	10.2237	0.0311
Potri.001G026900	AT5G13530.1	KEG	Regulator of chromosome condensation (RCC1) family with FYVE zinc finger domain	Unclassified	Hormone-mediated signaling pathway	3.5513	7.20094e-05	15.5898	0.02975
Potri.005G110700	AT2G17800.1	ARAC1,ATGP2,ATRAC1,ATROP3,ROP3	Arabidopsis RAC-like 1	Unclassified	Hormone-mediated signaling pathway	7.61402	0.000457031	14.0241	0.0184
Potri.006G068500	AT2G25490.1	EBF1,FBL6	EIN3-binding F box protein 1	Hormone signaling	Hormone-mediated signaling pathway	33.2869	0.019539	10.7344	0.02445
Potri.007G066400	AT1G16540.1	ABA3,ACI2,ATABA3,LOS5,SIR3	molybdenum cofactor sulfurase (LOS5) (ABA3)	Unclassified	Hormone-mediated signaling pathway	3.23404	0.000972922	11.6987	0.03955
Potri.008G197600	AT3G21510.1	AHP1	histidine-containing phosphotransmitter 1	Unclassified	Hormone-mediated signaling pathway	12.3248	0.0147933	9.70241	0.029
Potri.009G162500	AT3G20770.1	AtEIN3,EIN3	Ethylene insensitive 3 family protein	Hormone signaling	Hormone-mediated signaling pathway	8.88075	0.000392391	14.4661	0.04445
Potri.015G070000	AT3G48100.1	ARR5,ATRR2,IBC6,RR5	response regulator 5	Hormone signaling	Hormone-mediated signaling pathway	4.18011	0.000699092	12.5458	0.0497
Potri.016G113500	AT1G03430.1	AHP5	histidine-containing phosphotransfer factor 5	Unclassified	Hormone-mediated signaling pathway	7.36744	0.00516306	10.4787	0.03105
Potri.012G058100	AT5G23080.1	TGH	SWAP (Suppressor-of-White-APricot)/surp domain-containing protein	Unclassified	Hormone-mediated signaling pathway, Anatomical structure development	3.15594	0.00267456	10.2046	0.03225
Potri.008G131700	AT2G01570.1	RGA,RGA1	GRAS family transcription factor family protein	Transcription factor	Hormone-mediated signaling pathway, Post-embryonic development	10.1918	0.00203658	12.289	0.02145
Potri.007G105100	AT5G63980.1	ALX8,ATSAL1,FRY1,HOS2,RON1,SAL1	Inositol monophosphatase family protein	Cell signaling	Hormone-mediated signaling pathway, Post-embryonic development, Anatomical structure development	3.26004	0.000398159	12.9993	0.0297
Potri.008G042300	AT5G60410.2	ATSIZ1,SIZ1	DNA-binding protein with MIZ/SP-RING zinc finger, PHD-finger and SAP domain	Unclassified	Hormone-mediated signaling pathway, Post-embryonic development, Anatomical structure development	8.55849	0.0027718	11.5923	0.0123
Potri.001G067300	AT5G61960.1	AML1,ML1	MEI2-like protein 1	Unclassified	Meristem development, Anatomical structure development	5.04548	0.0119916	8.71683	0.0379
Potri.003G119700	AT4G22950.1	AGL19,GL19	AGAMOUS-like 19	Unclassified	Meristem development, Anatomical structure development	8.34864	0.000441775	14.2059	0.0165
Potri.010G114200	AT1G71040.1	LPR2	Cupredoxin superfamily protein	Unclassified	Meristem development, Anatomical structure development	4.45132	0.000621762	12.8056	0.00965
Potri.014G110500	AT2G46920.1	POL	Protein phosphatase 2C family protein	Cell signaling	Meristem development, Anatomical structure development	2.31047	0.000127883	14.1411	0.01515
Potri.018G083300	AT4G28980.1	CAK1AT,CDKF;1	CDK-activating kinase 1AT	Cell signaling	Meristem development, Anatomical structure development	5.56977	0.000732328	12.8928	0.00945
Potri.016G095800	AT5G03730.1	AtCTR1,CTR1,SIS1	Protein kinase superfamily protein	Hormone signaling	Meristem development, Hormone-mediated signaling pathway, Anatomical structure development	2.95816	0.000330155	13.1293	0.03025
Potri.006G258100	AT1G80490.2	TPR1	TOPLESS-related 1	Unclassified	Meristem development, Post-embryonic development, Anatomical structure development	7.5977	0.00571646	10.3762	0.04505
Potri.009G052900	AT5G12840.2	ATHAP2A,EMB2220,HAP2A,NF-YA1	nuclear factor Y, subunit A1	Unclassified	Meristem development, Post-embryonic development, Anatomical structure development	4.71783	0.000417463	13.4642	0.04235
Potri.014G066700	AT2G45190.1	AFO,FIL,YAB1	Plant-specific transcription factor YABBY family protein	Transcription factor	Meristem development, Post-embryonic development, Anatomical structure development	5.21781	0.00261303	10.9635	0.03345
Potri.014G164800	AT5G48160.1	OBE2	Protein of unknown function (DUF1423)	Unclassified	Meristem development, Post-embryonic development, Anatomical structure development	2.83007	0.00188752	10.5501	0.0486
Potri.001G032400	AT5G23570.1	ATSGS3,SGS3	carboxyesterase 17	Unclassified	Post-embryonic development	156.693	4.27942	5.19438	0.0003
Potri.001G073800	AT2G34900.1	GTE01,GTE1,IMB1	Transcription factor GTE6	Unclassified	Post-embryonic development	2.42182	0.00322456	9.55277	0.03545
Potri.001G145900	AT4G18010.2	5PTASE2,AT5PTASE2,IP5PII	myo-inositol polyphosphate 5-phosphatase 2	Unclassified	Post-embryonic development	2.17496	0.000308434	12.7837	0.02065
Potri.001G383800	AT3G42170.1		BED zinc finger ;hAT family dimerisation domain	Unclassified	Post-embryonic development	4.42025	0.00084229	12.3575	0.02375
Potri.001G333500	AT5G14220.1	HEMG2,MEE61,PPO2	Flavin containing amine oxidoreductase family	Unclassified	Post-embryonic development, Anatomical structure development	3.68387	0.000169912	14.4041	0.04145
Potri.002G081600	AT3G49600.1	ATUBP26,SUP32,UBP26	ubiquitin-specific protease 26	Protein degradation	Post-embryonic development, Anatomical structure development	3.06478	0.00155405	10.9455	0.02935
Potri.002G167800	AT5G05620.1	ATGCP2,GCP2,TUBG2	gamma-tubulin complex protein 2	Cytoskeleton	Post-embryonic development, Anatomical structure development	3.72563	0.000312628	13.5408	0.0308
Potri.003G096300	AT1G32240.1	KAN2	Homeodomain-like superfamily protein	Transcription factor	Post-embryonic development, Anatomical structure development	4.01255	0.000317387	13.626	0.0171
Potri.003G126900	AT4G23100.1	ATECS1,CAD2,GSH1,GSHA,PAD2,RML1	glutamate-cysteine ligase	Unclassified	Post-embryonic development, Anatomical structure development	4.94353	0.00352186	10.455	0.03435
Potri.004G229300	AT2G02560.2	ATCAND1,CAND1,ETA2,HVE,TIP120	cullin-associated and neddylation dissociated	Unclassified	Post-embryonic development, Anatomical structure development	6.40514	0.00145795	12.1011	0.01
Potri.005G145300	AT5G67360.1	ARA12	Subtilase family protein	Unclassified	Post-embryonic development, Anatomical structure development	3.20198	0.000791428	11.9822	0.0065
Potri.006G102000	AT2G38280.1	ATAMPD,FAC1	AMP deaminase, putative / myoadenylate deaminase, putative	Unclassified	Post-embryonic development, Anatomical structure development	11.1441	0.00500215	11.1214	0.02635
Potri.006G167700	AT5G57390.1	AIL5,CHO1,EMK	AINTEGUMENTA-like 5	Unclassified	Post-embryonic development, Anatomical structure development	5.3907	0.00616818	9.77141	0.04175
Potri.006G183900	AT5G57930.2	APO2,emb1629	unknown function (DUF794)	Unclassified	Post-embryonic development, Anatomical structure development	2.67418	0.00718002	8.54089	0.042
Potri.007G060400	AT5G66055.1	AKRP,EMB16,EMB2036	ankyrin repeat protein	Unclassified	Post-embryonic development, Anatomical structure development	3.06853	0.00118197	11.3421	0.0217
Potri.010G002200	AT5G64050.1	ATERS,ERS,OVA3	glutamate tRNA synthetase	Unclassified	Post-embryonic development, Anatomical structure development	3.86241	0.00474901	9.66766	0.0435
Potri.010G034800	AT2G38280.1	ATAMPD,FAC1	AMP deaminase, putative / myoadenylate deaminase, putative	Unclassified	Post-embryonic development, Anatomical structure development	6.96142	0.00173738	11.9683	0.01975
Potri.011G103900	AT1G78580.1	ATTPS1,TPS1	trehalose-6-phosphate synthase	Unclassified	Post-embryonic development, Anatomical structure development	2.33179	0.00141032	10.6912	0.0125
Potri.012G144400	AT4G09980.1	EMB1691	Methyltransferase MT-A70 family protein	Unclassified	Post-embryonic development, Anatomical structure development	6.77802	0.000743761	13.1537	0.0112
Potri.014G000500	AT1G16710.1	HAC12	histone acetyltransferase of the CBP family 12	Unclassified	Post-embryonic development, Anatomical structure development	3.0242	0.000138731	14.412	0.0157
Potri.014G067400	AT3G60740.1	CHO,EMB133,TFC D,TTN1	ARM repeat superfamily protein	Unclassified	Post-embryonic development, Anatomical structure development	3.18426	0.0140843	7.82073	0.0392
Potri.015G001200	AT1G04635.1	EMB1687	ribonuclease P family protein / Rpp14 family protein	Unclassified	Post-embryonic development, Anatomical structure development	5.52259	0.00213188	11.339	0.04225
Potri.001G024200	AT2G38780.1		Unknown	Unclassified		4.56739	0.00238134	10.9054	0.0271
Potri.001G029600	AT3G12280.2	ATRBR1,RB,RB1,RBR,RBR1	protein kinases;ubiquitin-protein ligases	Cell signaling		4.49447	0.00164159	11.4188	0.01705
Potri.001G031400	AT5G16080.1	AtCXE17,CXE17	retinoblastoma-related 1	Unclassified		3.03875	0.00180626	10.7163	0.01705
Potri.001G060800	AT5G13160.1	PBS1	Protein kinase superfamily protein	Cell signaling		3.63677	0.00712679	8.99519	0.0453
Potri.001G087800	AT4G10840.1		Tetratricopeptide repeat (TPR)-like superfamily protein	Unclassified		4.3211	0.00653582	9.36881	0.0232
Potri.001G090500	AT4G10955.1		alpha/beta-Hydrolases superfamily protein	Unclassified		4.98008	0.00237489	11.0341	0.0294
Potri.001G098500	AT1G64050.1		Unknown	Unclassified		2.53579	0.00201101	10.3003	0.0205
Potri.001G118200	AT1G62810.1		Copper amine oxidase family protein	Unclassified		3.5943	0.00111553	11.6538	0.0107
Potri.001G123200	AT4G16530.1		Family of unknown function (DUF577)	Unclassified		4.7257	0.000359803	13.681	0.03445
Potri.001G128800	AT4G34660.1		SH3 domain-containing protein	Unclassified		2.3233	0.000940678	11.2702	0.0436
Potri.001G139400	AT1G32340.1	NHL8	NDR1/HIN1-like 8	Cell signaling		4.39903	0.000883179	12.2822	0.03465
Potri.001G139400			Unknown	Unclassified		8.0707	0.000321103	14.6174	0.0168
Potri.001G153300	AT4G16800.1		ATP-dependent caseinolytic (Clp) protease/crotonase family protein	Unclassified		5.58518	0.00278055	10.972	0.02855
Potri.001G163300	AT1G53900.1		Eukaryotic translation initiation factor 2B (eIF-2B) family protein	Unclassified		9.07023	0.000611332	13.8569	0.00605
Potri.001G167100	AT1G54100.1	ALDH7B4	aldehyde dehydrogenase 7B4	Unclassified		4.7128	0.0130206	8.49965	0.02385
Potri.001G170200	AT1G72650.2	TRFL6	TRF-like 6	Unclassified		6.66161	0.000599376	13.4401	0.04635
Potri.001G174100	AT5G08470.1	PEX1	peroxisome 1	Unclassified		3.91306	0.000429386	13.1537	0.03605
Potri.001G178000	AT3G15990.1	SULTR3;4	sulfate transporter 3;4	Unclassified		3.18906	0.00358679	9.79622	0.0285
Potri.001G179700	AT5G11460.1		Protein of unknown function (DUF581)	Unclassified		3.88102	0.000478568	12.9854	0.04095
Potri.001G199600			Unknown	Unclassified		6.5507	0.00118709	12.43	0.02655
Potri.001G199600	AT1G51720.1		Amino acid dehydrogenase family protein	Unclassified		2.54708	0.000493469	12.3336	0.012
Potri.001G205500			Unknown	Unclassified		5.43316	0.000557453	13.2507	0.0232
Potri.001G213800	AT5G22000.1	RHF2A	RING-H2 group F2A	Cell signaling		3.67548	0.000586988	12.6123	0.04395
Potri.001G221500	AT1G75800.1		Pathogenesis-related thaumatin superfamily protein	Unclassified		8.64945	0.000666863	13.6629	0.04345
Potri.001G227000	AT2G44500.1		O-fucosyltransferase family protein	Unclassified		2.18344	0.000982789	11.1174	0.025
Potri.001G230000	AT1G05570.1	ATGSL06,ATGSL6,CALS1,GSL06,GSL6	callose synthase 1	Cell wall		4.92984	0.00282249	10.7704	0.0084
Potri.001G237200			Unknown	Unclassified		9.33037	0.00109778	13.0531	0.0467
Potri.001G239300			Unknown	Unclassified		7.64355	0.0017573	12.0867	0.04695
Potri.001G240200	AT3G22480.1	PDF2	prefoldin 2	Unclassified		18.339	0.00155924	13.5218	0.0148
Potri.001G249100	AT3G47060.1	ftsh7	FTSH protease 7	Unclassified		6.80975	0.000244948	14.7628	0.03
Potri.001G268200	AT3G08505.1		zinc finger (CCCH-type/C3HC4-type RING finger) family protein	Unclassified		7.35093	0.000712422	13.3329	0.0255
Potri.001G275300	AT4G29070.1		Phospholipase A2 family protein	Cell signaling		11.2492	0.000283122	15.278	0.02905
Potri.001G282400	AT1G07030.1		Mitochondrial substrate carrier family protein	Unclassified		5.92614	0.0116306	8.99303	0.0399
Potri.001G286100			Unknown	Unclassified		3.32653	0.00188699	10.7837	0.0343
Potri.001G286600	AT5G64500.1		Major facilitator superfamily protein	Unclassified		11.158	0.0076128	10.5174	0.0328
Potri.001G287900	AT4G33690.1		Unknown	Unclassified		3.6855	0.0003137	13.5202	0.0415
Potri.001G301600	AT4G35220.1		Cyclase family protein	Unclassified		2.46259	0.00250298	9.94232	0.03765
Potri.001G335000	AT3G27260.1	GTE8	global transcription factor group E8	Unclassified		5.7315	0.000686547	13.0273	0.00735
Potri.001G338900	AT5G40640.1		Unknown	Unclassified		10.5278	0.00182422	12.4946	0.0354
Potri.001G343800	AT3G01600.1	anac044,NAC044	NAC domain containing protein 44	Transcription factor		4.51708	0.000818072	12.4309	0.03915
Potri.001G351800	AT4G18240.1	ATSS4,SS4,SSIV	starch synthase 4	Unclassified		2.36061	0.00143858	10.6803	0.0154
Potri.001G358400	AT2G34640.1	HMR,PTAC12	plastid transcriptionally active 12	Unclassified		4.425	0.00774969	9.15732	0.04445
Potri.001G371700	AT5G55990.1	ATCBL2,CBL2	calcineurin B-like protein 2	Unclassified		5.0929	0.000881268	12.4966	0.011
Potri.001G400800	AT5G53770.1		Nucleotidyltransferase family protein	Unclassified		2.10159	0.000561519	11.8699	0.0114
Potri.001G409600	AT5G54585.1		Unknown	Unclassified		3.18522	0.00233912	10.4112	0.04255
Potri.001G410100	AT5G54540.1		Uncharacterised conserved protein (UCP012943)	Unclassified		6.6235	0.00717442	9.85052	0.0276
Potri.001G415300	AT5G54590.2	CRLK1	Protein kinase superfamily protein	Cell signaling		3.74241	0.00378825	9.94822	0.0437
Potri.001G455800			Unknown	Unclassified		3.62055	0.00208889	10.7593	0.01505
Potri.001G456400	AT1G76520.1		Auxin efflux carrier family protein	Hormone signaling		5.36045	0.000680513	12.9434	0.0485
Potri.001G461100	AT2G44510.1		CDK inhibitor P21 binding protein	Cell signaling		5.0672	0.000481269	13.3621	0.02995
Potri.001G461300	AT1G30680.1		toprim domain-containing protein	Unclassified		2.98331	0.000510706	12.5121	0.0085
Potri.002G000300	AT1G21080.1		DNAJ heat shock N-terminal domain-containing protein	Unclassified		11.2475	0.00132761	13.0485	0.011
Potri.002G001900			Unknown	Unclassified		2.7249	0.000116128	14.5182	0.04905
Potri.002G002400	AT1G20980.1	ATSPL14,FBR6,SPL14,SPL1R2	squamosa promoter binding protein-like 14	Unclassified		5.09564	0.00886438	9.16703	0.025
Potri.002G007500	AT2G33700.1		Protein phosphatase 2C family protein	Cell signaling		8.08577	0.00652087	10.2761	0.0384
Potri.002G007800	AT1G76390.1		ARM repeat superfamily protein	Unclassified		5.14187	0.00330416	10.6038	0.03445
Potri.002G039900	AT2G31260.1	APG9,ATAPG9	autophagy 9 (APG9)	Unclassified		3.93057	0.000309742	13.6314	0.04145
Potri.002G051800	AT4G02740.1		F-box/RNI-like superfamily protein	Unclassified		4.19015	0.00101469	12.0118	0.03385
Potri.002G058700	AT1G06490.1	ATGSL07,atgsl7,gsl07	glucan synthase-like 7	Unclassified		2.61067	0.0037726	9.43464	0.0247
Potri.002G061300	AT1G34190.1	anac017,NAC017	NAC domain containing protein 17	Transcription factor		8.71461	0.00297238	11.5176	0.03025
Potri.002G062600	AT1G22750.2		Unknown	Unclassified		14.2291	0.0115342	10.2687	0.0492
Potri.002G078900			Unknown	Unclassified		7.5693	0.00609144	10.2792	0.02935
Potri.002G083300	AT1G21790.1		TRAM, LAG1 and CLN8 (TLC) lipid-sensing domain containing protein	Unclassified		7.01516	0.00202841	11.7559	0.0377
Potri.002G084700	AT1G77620.1		P-loop containing nucleoside triphosphate hydrolases superfamily protein	Unclassified		3.02192	0.004261	9.47006	0.04265
Potri.002G089300			Unknown	Unclassified		8.64489	0.00259657	11.701	0.03835
Potri.002G102600	AT5G49970.1	ATPPOX,PDX3,PPOX	pyridoxin (pyrodoxamine) 5\'-phosphate oxidase	Unclassified		12.6076	0.00302903	12.0232	0.01615
Potri.002G117200	AT5G48570.1	ATFKBP65,FKBP65,ROF2	FKBP-type peptidyl-prolyl cis-trans isomerase family protein	Unclassified		2.44478	0.000347186	12.7817	0.02875
Potri.002G125400			Unknown	Unclassified		4.46969	0.00026091	14.0643	0.01725
Potri.002G130300	AT3G13690.1		Protein kinase protein with adenine nucleotide alpha hydrolases-like domain	Cell signaling		2.46646	0.000349013	12.7869	0.04515
Potri.002G130600	AT2G23450.1		Protein kinase superfamily protein	Cell signaling		2.11481	0.00211649	9.96464	0.03965
Potri.002G143100	AT3G60540.1		Preprotein translocase Sec, Sec61-beta subunit protein	Unclassified		19.9704	0.0217388	9.84337	0.03735
Potri.002G148000	AT2G45400.1	BEN1	NAD(P)-binding Rossmann-fold superfamily protein	Unclassified		10.7223	0.00248701	12.0739	0.0381
Potri.002G155600	AT1G63220.1		Calcium-dependent lipid-binding (CaLB domain) family protein	Cell signaling		4.50055	0.00216826	11.0193	0.04365
Potri.002G156000	AT4G00570.1	NAD-ME2	NAD-dependent malic enzyme 2	Unclassified		18.4536	0.00997378	10.8535	0.0212
Potri.002G157400	AT1G01770.1		Unknown	Unclassified		5.65816	0.000225486	14.615	0.04485
Potri.002G159300	AT2G45880.1	BAM7,BMY4	beta-amylase 7	Unclassified		2.25598	0.000596627	11.8846	0.0097
Potri.002G164100	AT5G12370.1	SEC10	exocyst complex component sec10	Unclassified		4.53065	0.00690108	9.35868	0.0429
Potri.002G166700	AT3G61600.1	ATPOB1,POB1	POZ/BTB containin G-protein 1	Hormone signaling		2.19389	0.000659097	11.7007	0.044
Potri.002G185000			Unknown	Unclassified		6.50422	0.00473414	10.4241	0.0397
Potri.002G186900	AT3G62110.1		Pectin lyase-like superfamily protein	Cell wall		5.15842	0.00531018	9.92395	0.02175
Potri.002G192800	AT3G62330.1		Zinc knuckle (CCHC-type) family protein	Unclassified		5.88116	0.00331844	10.7914	0.0304
Potri.002G205500	AT2G47800.1	ATMRP4,EST3,MRP4	multidrug resistance-associated protein 4	Unclassified		5.37333	0.00734258	9.51531	0.0477
Potri.002G206300	AT1G02910.1	LPA1	tetratricopeptide repeat (TPR)-containing protein	Unclassified		2.46826	0.00103509	11.2195	0.0497
Potri.002G214400	AT3G58640.1		Mitogen activated protein kinase kinase kinase-related	Unclassified		4.89715	0.00245196	10.9638	0.01485
Potri.002G224600	AT2G05790.1		O-Glycosyl hydrolases family 17 protein	Unclassified		8.27414	0.00551704	10.5505	0.0173
Potri.002G232100			Unknown	Unclassified		4.64312	0.000289024	13.9716	0.03115
Potri.002G243700	AT2G34470.2	PSKF109,UREG	urease accessory protein G	Unclassified		5.70709	0.00123446	12.1747	0.04295
Potri.002G252400			Unknown	Unclassified		35.6542	0.022922	10.6031	0.0083
Potri.002G255800	AT1G04120.1	ABCC5,ATABCC5,ATMRP5,MRP5	multidrug resistance-associated protein 5	Unclassified		5.63743	0.000938639	12.5522	0.01475
Potri.002G257800	AT4G28610.1	AtPHR1,PHR1	phosphate starvation response 1	Unclassified		2.30078	0.00142647	10.6555	0.0406
Potri.003G019800	AT3G06470.1		GNS1/SUR4 membrane protein family	Unclassified		6.93714	0.0137872	8.97487	0.03195
Potri.003G033700	AT3G21280.1	UBP7	ubiquitin-specific protease 7	Protein degradation		8.80032	0.00197481	12.1216	0.0067
Potri.003G043700	AT3G13920.1	EIF4A1,RH4,TIF4A1	eukaryotic translation initiation factor 4A1	Unclassified		56.4683	0.0343025	10.6849	0.00695
Potri.003G045700	AT4G19210.1	ATRLI2,RLI2	RNAse l inhibitor protein 2	Unclassified		15.2943	0.00270943	12.4627	0.0097
Potri.003G046600			Unknown	Unclassified		8.53454	0.00123081	12.7595	0.00375
Potri.003G070600	AT3G14200.1		Chaperone DnaJ-domain superfamily protein	Unclassified		12.6236	0.000891747	13.7891	0.0177
Potri.003G086200	AT5G47020.1		Unknown	Unclassified		2.98546	0.000447328	12.7043	0.0216
Potri.003G096600			Unknown	Unclassified		6.29815	0.00129784	12.2446	0.02025
Potri.003G099400	AT1G32060.1	PRK	phosphoribulokinase	Cell signaling		5.25967	0.0112896	8.86383	0.0234
Potri.003G103000	AT4G19140.1		Unknown	Unclassified		6.99724	0.000395634	14.1103	0.0299
Potri.003G106400	AT1G31650.1	ATROPGEF14,ROPGEF14	RHO guanyl-nucleotide exchange factor 14	Unclassified		2.35977	0.000449968	12.3565	0.03785
Potri.003G114600	AT4G00110.1	GAE3	UDP-D-glucuronate 4-epimerase 3	Unclassified		2.3109	0.000361852	12.6408	0.035
Potri.003G125000			Unknown	Unclassified		8.00761	0.00198564	11.9776	0.01315
Potri.003G197600	AT5G19420.1		Regulator of chromosome condensation (RCC1) family with FYVE zinc finger domain	Unclassified		3.11517	0.0102059	8.25376	0.0435
Potri.003G215700	AT3G13670.1		Protein kinase family protein	Cell signaling		2.49692	0.00357412	9.44835	0.03895
Potri.003G216800	AT3G32940.1		RNA-binding KH domain-containing protein	Unclassified		2.83993	0.00250033	10.1495	0.04425
Potri.004G005500	AT4G04320.1		malonyl-CoA decarboxylase family protein	Unclassified		10.3157	0.000491891	14.3561	0.0319
Potri.004G040900			Unknown	Unclassified		2.92423	0.0129203	7.82228	0.0463
Potri.004G061500	AT1G06410.1	ATTPS7,ATTPSA,TPS7	trehalose-phosphatase/synthase 7	Unclassified		3.14472	0.000514924	12.5763	0.01035
Potri.004G072400	AT5G24060.1		Pentatricopeptide repeat (PPR) superfamily protein	Cell signaling		6.26859	0.00367278	10.7371	0.03095
Potri.004G091100	AT1G23170.2		Protein of unknown function DUF2359, transmembrane	Unclassified		11.9211	0.00850399	10.4531	0.0113
Potri.004G092400	AT5G18420.2		Unknown	Unclassified		4.16857	0.00202853	11.0049	0.0416
Potri.004G108200	AT5G16000.1	NIK1	NSP-interacting kinase 1	Cell signaling		3.75955	0.0112481	8.38474	0.0337
Potri.004G118400	AT1G26580.1		Unknown	Unclassified		3.61149	0.000156144	14.4974	0.03075
Potri.004G134700	AT1G33420.1		RING/FYVE/PHD zinc finger superfamily protein	Cell signaling		3.35861	0.000482631	12.7647	0.0334
Potri.004G137000	AT5G23610.2		Unknown	Unclassified		7.18331	0.0213826	8.39207	0.0453
Potri.004G138600	AT5G63640.1		ENTH/VHS/GAT family protein	Unclassified		3.17535	0.000327031	13.2452	0.0429
Potri.004G144100	AT4G33945.1		ARM repeat superfamily protein	Unclassified		11.7335	0.00375684	11.6088	0.0139
Potri.004G150300	AT3G18890.1		NAD(P)-binding Rossmann-fold superfamily protein	Unclassified		3.34198	0.00598299	9.12562	0.02785
Potri.004G153300	AT4G34430.3	ATSWI3D,CHB3	DNA-binding family protein	Unclassified		3.58597	0.00100187	11.8055	0.01185
Potri.004G157500	AT5G11880.1		Pyridoxal-dependent decarboxylase family protein	Unclassified		4.65566	0.00710217	9.35651	0.02745
Potri.004G168600	AT4G38770.1	ATPRP4,PRP4	proline-rich protein 4	Unclassified		46.5562	0.13914	8.38629	0.0157
Potri.004G176400	AT5G47900.1		Protein of unknown function (DUF1624)	Unclassified		4.95554	0.00177609	11.4461	0.0298
Potri.004G178600	AT2G16980.2		Major facilitator superfamily protein	Unclassified		6.05242	0.00138568	12.0927	0.03385
Potri.004G201600			Unknown	Unclassified		10.4781	0.00682403	10.5845	0.046
Potri.004G210400	AT5G60600.1	CLB4,CSB3,GCPE,HDS,ISPG	4-hydroxy-3-methylbut-2-enyl diphosphate synthase	Unclassified		2.88716	0.00259039	10.1223	0.0215
Potri.004G214100			Unknown	Unclassified		5.13347	0.000906592	12.4672	0.03775
Potri.004G224000	AT5G51280.1		DEAD-box protein abstrakt, putative	Unclassified		8.89897	0.00562367	10.6279	0.02835
Potri.004G233400	AT5G61530.1		small G protein family protein / RhoGAP family protein	Cell signaling		3.54541	0.0029701	10.2212	0.0394
Potri.005G021000	AT3G05670.1		RING/U-box protein	Cell signaling		9.39366	0.00332838	11.4626	0.0176
Potri.005G024600	AT1G09140.1	ATSRP30,ATSRP30.1,ATSRP30.2	SERINE-ARGININE PROTEIN 30	Cell signaling		10.8298	0.00100632	13.3936	0.0314
Potri.005G039000	AT5G27400.1		S-adenosyl-L-methionine-dependent methyltransferases superfamily protein	Unclassified		5.46874	0.000485625	13.4591	0.03235
Potri.005G046700	AT1G54570.1		Esterase/lipase/thioesterase family protein	Unclassified		6.05123	0.000270583	14.4489	0.00795
Potri.005G051100			Unknown	Unclassified		4.83306	0.000824877	12.5165	0.039
Potri.005G057500	AT5G09800.1		ARM repeat superfamily protein	Unclassified		6.24136	0.00230041	11.4058	0.03475
Potri.005G058000	AT5G09790.2	ATXR5,SDG15	ARABIDOPSIS TRITHORAX-RELATED PROTEIN 5	Unclassified		3.23789	0.00307552	10.04	0.0453
Potri.005G073000	AT5G65270.1	AtRABA4a,RABA4a	RAB GTPase homolog A4A	Cell signaling		8.80727	0.0018794	12.1942	0.02735
Potri.005G073900	AT2G22360.1		DNAJ heat shock family protein	Unclassified		3.04919	0.00297632	10.0007	0.0133
Potri.005G079900			Unknown	Unclassified		2.33517	0.00192457	10.2448	0.0389
Potri.005G081500	AT2G22120.2		RING/FYVE/PHD zinc finger superfamily protein	Cell signaling		5.53966	0.000750841	12.849	0.03605
Potri.005G087600	AT5G08580.1		Calcium-binding EF hand family protein	Cell signaling		3.38875	0.000239455	13.7887	0.0206
Potri.005G097500			Unknown	Unclassified		4.59918	0.00553081	9.69967	0.0362
Potri.005G105600	AT4G35790.2	ATPLDDELTA,PLDDELTA	phospholipase D delta	Cell signaling		2.29036	0.000482743	12.212	0.02485
Potri.005G110600	AT2G17790.1	VPS35A,ZIP3	VPS35 homolog A	Unclassified		2.47257	0.000371878	12.6989	0.015
Potri.005G114100	AT5G66230.1		Chalcone-flavanone isomerase family protein	Unclassified		4.8423	0.00261649	10.8538	0.0288
Potri.005G122600	AT2G18360.1		alpha/beta-Hydrolases superfamily protein	Unclassified		4.05477	0.000360337	13.458	0.04555
Potri.005G125700	AT5G66720.1		Protein phosphatase 2C family protein	Cell signaling		5.67632	0.0052186	10.0871	0.0435
Potri.005G126000	AT4G36730.1	GBF1	G-box binding factor 1	Unclassified		3.27853	0.00132271	11.2753	0.0251
Potri.005G136200	AT3G50560.1		NAD(P)-binding Rossmann-fold superfamily protein	Unclassified		7.9795	0.00127596	12.6105	0.01815
Potri.005G157400			Unknown	Unclassified		4.17116	0.00407691	9.99876	0.0213
Potri.005G176600	AT1G18340.1		basal transcription factor complex subunit-related	Transcription factor		9.43976	0.00111178	13.0517	0.01775
Potri.005G187900	AT1G77130.1	GUX3,PGSIP2	plant glycogenin-like starch initiation protein 2	Unclassified		6.37147	0.00199385	11.6419	0.02055
Potri.005G204900	AT1G06560.1		NOL1/NOP2/sun family protein	Cell signaling		4.09639	0.00334883	10.2565	0.03275
Potri.005G207100	AT1G06690.1		NAD(P)-linked oxidoreductase superfamily protein	Unclassified		4.77296	0.00367051	10.3447	0.033
Potri.005G214700	AT3G63340.1		Protein phosphatase 2C family protein	Cell signaling		3.02351	0.00105646	11.4828	0.04025
Potri.005G220500	AT4G19540.1	INDL	IND1(iron-sulfur protein required for NADH dehydrogenase)-like	Unclassified		8.36125	0.000219811	15.2152	0.0404
Potri.005G237100			Unknown	Unclassified		5.02003	0.00058383	13.0699	0.02125
Potri.005G246000	AT4G35790.1	ATPLDDELTA,PLDDELTA	phospholipase D delta	Cell signaling		2.60781	0.000479553	12.4089	0.0245
Potri.005G247000	AT1G20370.1		Pseudouridine synthase family protein	Unclassified		2.41159	0.000814352	11.532	0.01515
Potri.005G247300	AT1G76140.1		Prolyl oligopeptidase family protein	Unclassified		6.11874	0.000719591	13.0538	0.02365
Potri.005G253800	AT1G42540.1	ATGLR3.3,GLR3.3	glutamate receptor 3.3	Unclassified		2.70391	0.00109151	11.2745	0.0223
Potri.005G260000	AT1G76660.1		Unknown	Unclassified		3.02327	0.00534941	9.14252	0.03655
Potri.006G000800	AT2G01060.1		myb-like HTH transcriptional regulator family protein	Transcription factor		6.43087	0.00770329	9.70532	0.03915
Potri.006G020500	AT4G16380.1		Heavy metal transport/detoxification superfamily protein	Unclassified		24.1629	0.000948411	14.6369	0.0288
Potri.006G021700	AT3G22260.1		Cysteine proteinases superfamily protein	Unclassified		8.28398	0.00787126	10.0395	0.04545
Potri.006G023400	AT2G32170.1		S-adenosyl-L-methionine-dependent methyltransferases superfamily protein	Unclassified		4.47813	0.000411499	13.4097	0.02305
Potri.006G023900	AT3G22290.1		Endoplasmic reticulum vesicle transporter protein	Unclassified		5.25988	0.00528222	9.95967	0.0392
Potri.006G031700	AT2G40840.1	DPE2	disproportionating enzyme 2	Unclassified		3.40638	0.00823478	8.6923	0.0487
Potri.006G035400	AT5G12250.1	TUB6	beta-6 tubulin	Cytoskeleton		3.47465	0.00157951	11.1032	0.01205
Potri.006G035500	AT5G05140.1		Transcription elongation factor (TFIIS) family protein	Unclassified		2.44263	0.000325866	12.8719	0.02495
Potri.006G039400			Unknown	Unclassified		11.3088	0.00319179	11.7908	0.02035
Potri.006G040300	AT4G18593.1		dual specificity protein phosphatase-related	Cell signaling		4.01508	0.000550246	12.8331	0.0437
Potri.006G045200	AT3G57190.1		peptide chain release factor, putative	Unclassified		2.5518	0.000493442	12.3363	0.047
Potri.006G048900	AT2G41670.1		P-loop containing nucleoside triphosphate hydrolases superfamily protein	Unclassified		4.64691	0.00277997	10.707	0.0337
Potri.006G053800	AT2G41900.1		CCCH-type zinc finger protein with ARM repeat domain	Cell signaling		4.49299	0.000375242	13.5476	0.04135
Potri.006G053900	AT2G41900.1		CCCH-type zinc finger protein with ARM repeat domain	Cell signaling		2.45422	0.000777227	11.6246	0.0358
Potri.006G060600	AT2G12400.1		Unknown	Unclassified		6.50277	0.0189197	8.42502	0.02925
Potri.006G065800	AT3G53270.1		Small nuclear RNA activating complex (SNAPc), subunit SNAP43 protein	Unclassified		4.55447	0.00531075	9.74415	0.01915
Potri.006G075200	AT5G57180.2	CIA2	chloroplast import apparatus 2	Unclassified		4.80508	0.0003123	13.9093	0.04125
Potri.006G077000	AT2G19090.1		Protein of unknown function (DUF630 and DUF632)	Unclassified		2.33785	0.000138304	14.0451	0.032
Potri.006G084800	AT5G02410.1		DIE2/ALG10 family	Unclassified		7.5854	0.00173115	12.0973	0.03725
Potri.006G093700	AT3G09250.1		Nuclear transport factor 2 (NTF2) family protein	Unclassified		7.01643	0.00814439	9.75071	0.0385
Potri.006G094600			Unknown	Unclassified		2.32802	0.00215843	10.0749	0.0325
Potri.006G107100			Unknown	Unclassified		8.03623	0.000497322	13.9801	0.0334
Potri.006G109500	AT2G38570.1		Unknown	Unclassified		3.54203	0.0131924	8.06873	0.0465
Potri.006G113400	AT2G38640.1		Protein of unknown function (DUF567)	Unclassified		15.5047	0.00327127	12.2106	0.0251
Potri.006G117800	AT3G53030.1	SRPK4	ser/arg-rich protein kinase 4	Cell signaling		3.80193	0.000742789	12.3215	0.04665
Potri.006G129100			Unknown	Unclassified		4.88161	0.000366672	13.7006	0.0419
Potri.006G140000	AT1G19130.1		Unknown	Unclassified		10.9242	0.0043431	11.2965	0.0291
Potri.006G190500	AT5G45290.1		RING/U-box superfamily protein	Cell signaling		4.62647	0.000645995	12.8061	0.0294
Potri.006G192400			Unknown	Unclassified		8.8523	0.00511467	10.7572	0.02295
Potri.006G194100	AT3G58040.1	SINAT2	seven in absentia of Arabidopsis 2	Unclassified		3.47023	0.000385315	13.1367	0.04395
Potri.006G195200			Unknown	Unclassified		7.05255	0.00560772	10.2965	0.03125
Potri.006G197900	AT3G58460.1	ATRBL15,RBL15	RHOMBOID-like protein 15	Unclassified		3.05188	0.00143572	11.0537	0.01525
Potri.006G202900	AT3G05675.1		BTB/POZ domain-containing protein	Hormone signaling		3.17622	0.000396723	12.9669	0.03365
Potri.006G214600	AT1G07710.1		Ankyrin repeat family protein	Unclassified		3.61837	0.00170801	11.0488	0.02995
Potri.006G217600	AT5G20910.1	AIP2	RING/U-box superfamily protein	Cell signaling		4.6423	0.00603035	9.58838	0.0282
Potri.006G223600	AT1G72820.1		Mitochondrial substrate carrier family protein	Unclassified		4.32426	0.00319923	10.4005	0.03435
Potri.006G234800	AT1G76480.2		Unknown	Unclassified		5.49919	0.00419545	10.3562	0.0329
Potri.006G249100	AT5G60990.1		DEA(D/H)-box RNA helicase family protein	Unclassified		5.517	0.000747029	12.8504	0.02125
Potri.006G259400	AT5G25220.1	KNAT3	KNOTTED1-like homeobox gene 3	Transcription factor		7.51495	0.0010209	12.8457	0.0258
Potri.006G270600	AT2G24640.1	UBP19	ubiquitin-specific protease 19	Protein degradation		9.78507	0.000805433	13.5685	0.01045
Potri.007G000400	AT4G37920.1		Unknown	Unclassified		5.36935	0.000532354	13.3001	0.03175
Potri.007G003200	AT3G13040.1		myb-like HTH transcriptional regulator family protein	Transcription factor		2.33048	0.00303213	9.58608	0.02405
Potri.007G015800			Unknown	Unclassified		6.37198	0.000703891	13.1441	0.0168
Potri.007G019400	AT4G36440.1		Unknown	Unclassified		11.7373	0.00192226	12.576	0.00845
Potri.007G032500	AT4G36860.1	DAR1	LIM domain-containing protein	Cell signaling		2.57396	0.00450929	9.15687	0.0424
Potri.007G041100	AT4G37080.2		Protein of unknown function, DUF547	Unclassified		2.79019	0.00462468	9.23679	0.03665
Potri.007G050100	AT5G67320.1	HOS15	WD-40 repeat family protein	Cell signaling		4.7954	0.0115703	8.69508	0.01765
Potri.007G051000	AT2G23140.1		RING/U-box superfamily protein with ARM repeat domain	Cell signaling		5.61004	0.00337475	10.699	0.03295
Potri.007G052500			Unknown	Unclassified		3.21127	0.00185923	10.7542	0.0374
Potri.007G052700	AT2G23093.1		Major facilitator superfamily protein	Unclassified		2.66114	0.00456671	9.18667	0.0255
Potri.007G071100	AT3G18610.1	ATNUC-L2,NUC-L2,PARLL1	nucleolin like 2	Unclassified		7.00544	0.0451057	7.27902	0.0489
Potri.007G073200	AT3G19910.1		RING/U-box superfamily protein	Cell signaling		7.02434	0.00192485	11.8334	0.0197
Potri.007G077700			Unknown	Unclassified		4.40561	0.00115093	11.9023	0.02435
Potri.007G081000	AT2G21940.4	ATSK1,SK1	shikimate kinase 1	Unclassified		3.84293	0.000501635	12.9033	0.04865
Potri.007G085300	AT5G58950.1		Protein kinase superfamily protein	Cell signaling		5.73103	0.000251299	14.4771	0.0417
Potri.007G092400	AT4G39860.1		Unknown	Unclassified		15.0152	0.00170542	13.104	0.00695
Potri.007G107400	AT1G55750.1		BSD domain (BTF2-like transcription factors, Synapse-associated proteins and DOS2-like proteins)	Transcription factor		11.5069	0.00947903	10.2455	0.04585
Potri.007G114800	AT5G64360.2		Chaperone DnaJ-domain superfamily protein	Unclassified		3.98043	0.00444002	9.80814	0.04155
Potri.007G123800	AT2G43210.1		Ubiquitin-like superfamily protein	Protein degradation		6.18392	0.0143395	8.75239	0.0406
Potri.007G127300	AT2G43320.1		S-adenosyl-L-methionine-dependent methyltransferases superfamily protein	Unclassified		6.16092	0.0104568	9.20256	0.0484
Potri.007G128000	AT1G05960.1		ARM repeat superfamily protein	Unclassified		3.41263	0.00192881	10.789	0.02425
Potri.007G131700	AT3G20320.1	TGD2	trigalactosyldiacylglycerol2	Unclassified		9.10132	0.0150689	9.23836	0.03175
Potri.008G002100			Unknown	Unclassified		6.23025	0.00400704	10.6025	0.02785
Potri.008G002300	AT5G08390.1		Transducin/WD40 repeat-like superfamily protein	Unclassified		7.6671	0.015315	8.96759	0.0444
Potri.008G011500	AT3G17450.1		hAT dimerisation domain-containing protein	Unclassified		3.55298	0.00057248	12.5995	0.02495
Potri.008G020700	AT5G04740.1		ACT domain-containing protein	Unclassified		6.75529	0.00079494	13.0529	0.0221
Potri.008G023400	AT5G04700.1		Ankyrin repeat family protein	Unclassified		3.43329	0.00288308	10.2178	0.04315
Potri.008G033000	AT5G04280.1		RNA-binding (RRM/RBD/RNP motifs) family protein with retrovirus zinc finger-like domain	Unclassified		4.60136	0.00203911	11.1399	0.0125
Potri.008G059500	AT2G39750.1		S-adenosyl-L-methionine-dependent methyltransferases superfamily protein	Unclassified		4.81994	0.000344143	13.7737	0.03
Potri.008G060600	AT5G05980.1	ATDFB,DFB	DHFS-FPGS homolog B	Unclassified		2.41388	0.00203149	10.2146	0.0458
Potri.008G063800			Unknown	Unclassified		7.61155	0.0371325	7.67936	0.04005
Potri.008G067400	AT3G51880.2	HMGB1,NFD1	high mobility group B1	Unclassified		4.51893	0.00136489	11.693	0.03145
Potri.008G070300	AT5G05560.1	EMB2771	E3 ubiquitin ligase, putative	Cell signaling		5.38952	0.00252687	11.0586	0.0319
Potri.008G078900	AT5G48380.1	BIR1	BAK1-interacting receptor-like kinase 1	Hormone signaling		7.64102	0.00193562	11.9468	0.0255
Potri.008G103500	AT3G17100.1		sequence-specific DNA binding transcription factors	Transcription factor		3.42614	0.0155756	7.78115	0.0445
Potri.008G118500			Unknown	Unclassified		3.107	0.00149502	11.0211	0.0161
Potri.008G121000	AT1G68490.1		Unknown	Unclassified		3.67151	0.00208803	10.78	0.0316
Potri.008G124000	AT2G01260.1		Protein of unknown function (DUF789)	Unclassified		4.66394	0.000994935	12.1947	0.0222
Potri.008G144500	AT1G14520.2	MIOX1	myo-inositol oxygenase 1	Unclassified		40.1827	0.0481511	9.70479	0.02045
Potri.008G150100	AT5G19330.1	ARIA	ARM repeat protein interacting with ABF2	Unclassified		3.42672	0.0204817	7.38635	0.0428
Potri.008G162400	AT1G04280.1		P-loop containing nucleoside triphosphate hydrolases superfamily protein	Unclassified		4.99751	0.00274031	10.8327	0.0227
Potri.008G165800	AT5G43430.1	ETFBETA	electron transfer flavoprotein beta	Unclassified		4.23437	0.0048002	9.78484	0.0455
Potri.008G174800			Unknown	Unclassified		2.70771	0.000454735	12.5398	0.0314
Potri.008G178200	AT1G67580.1		Protein kinase superfamily protein	Cell signaling		3.22118	0.00536204	9.23059	0.02535
Potri.008G182900	AT1G13160.1		ARM repeat superfamily protein	Unclassified		2.43905	0.00115477	11.0445	0.0264
Potri.008G183400	AT1G13130.1		Cellulase (glycosyl hydrolase family 5) protein	Cell wall		4.28538	9.74794e-05	15.424	0.0481
Potri.008G191700	AT1G69980.1		Unknown	Unclassified		5.27109	0.00156836	11.7146	0.0119
Potri.008G195300			Unknown	Unclassified		3.35404	0.000185597	14.1414	0.0202
Potri.008G196500	AT4G15560.1	CLA,CLA1,DEF,DXPS2,DXS	Deoxyxylulose-5-phosphate synthase	Unclassified		8.05838	0.0024337	11.6931	0.0175
Potri.008G200900	AT1G19485.1		Transducin/WD40 repeat-like superfamily protein	Unclassified		2.54673	0.00057999	12.1003	0.0256
Potri.008G203600	AT5G19150.1		pfkB-like carbohydrate kinase family protein	Unclassified		6.49477	0.000859992	12.8827	0.01775
Potri.008G216800	AT1G09020.1	ATSNF4,SNF4	homolog of yeast sucrose nonfermenting 4	Unclassified		3.89957	0.00024895	13.9352	0.0049
Potri.009G005100	AT2G28190.1	CSD2,CZSOD2	copper/zinc superoxide dismutase 2	Unclassified		9.079	0.00180886	12.2932	0.03425
Potri.009G009200	AT5G60760.1		P-loop containing nucleoside triphosphate hydrolases superfamily protein	Unclassified		2.25496	0.00769997	8.19403	0.04835
Potri.009G012900	AT5G60550.1	ATSNAK1,GRIK2	geminivirus rep interacting kinase 2	Unclassified		5.09373	0.00206603	11.2676	0.028
Potri.009G013300	AT5G60580.1		RING/U-box superfamily protein	Cell signaling		2.87885	0.000253576	13.4708	0.0327
Potri.009G019300	AT5G22430.1		Pollen Ole e 1 allergen and extensin family protein	Unclassified		38.1856	0.0268246	10.4753	0.01595
Potri.009G032000	AT1G07540.1	TRFL2	TRF-like 2	Unclassified		3.3985	0.0022269	10.5756	0.01205
Potri.009G037400			Unknown	Unclassified		7.33228	0.000439462	14.0262	0.03455
Potri.009G053700	AT1G51340.2		MATE efflux family protein	Unclassified		6.16024	0.0606896	6.66539	0.0499
Potri.009G057500	AT5G19440.1		NAD(P)-binding Rossmann-fold superfamily protein	Unclassified		9.4462	0.00512175	10.8489	0.0287
Potri.009G066400	AT5G19485.1		transferases;nucleotidyltransferases	Unclassified		3.5769	0.00133724	11.3852	0.00915
Potri.009G068600	AT2G26800.1		Aldolase superfamily protein	Unclassified		5.0323	0.000656731	12.9036	0.02025
Potri.009G082400	AT3G49720.1		Unknown	Unclassified		6.27458	0.00436814	10.4883	0.0278
Potri.009G093500	AT4G34260.1	FUC95A	1,2-alpha-L-fucosidases	Unclassified		3.22312	0.000396506	12.9888	0.0323
Potri.009G111400	AT3G18890.1		NAD(P)-binding Rossmann-fold superfamily protein	Unclassified		4.07522	0.000135939	14.8716	0.01255
Potri.009G115600	AT4G34500.1		Protein kinase superfamily protein	Cell signaling		3.63861	0.000901887	11.9782	0.0132
Potri.009G136400			Unknown	Unclassified		9.82684	0.00892141	10.1052	0.0464
Potri.009G154600			Unknown	Unclassified		30.9417	0.753965	5.35891	0.00665
Potri.009G164100	AT2G27285.1		Coiled-coil domain-containing protein 55 (DUF2040)	Cell signaling		2.65816	0.00566839	8.87328	0.03735
Potri.009G169700	AT4G38240.1	CGL,CGL1,GNTI	alpha-1,3-mannosyl-glycoprotein beta-1,2-N-acetylglucosaminyltransferase, putative	Unclassified		4.46524	0.0210571	7.72829	0.0421
Potri.010G002500	AT1G09520.1		Unknown	Unclassified		2.44696	0.000579764	12.0432	0.02545
Potri.010G002800	AT3G06960.1	PDE320,TGD4	pigment defective 320	Unclassified		3.73784	0.00970517	8.58924	0.04935
Potri.010G003200	AT1G48300.1		Unknown	Unclassified		5.44996	0.00260392	11.0313	0.01795
Potri.010G005400	AT5G11240.1		transducin family protein / WD-40 repeat family protein	Unclassified		3.36921	0.00963847	8.44939	0.04505
Potri.010G040100	AT1G10410.1		Protein of unknown function (DUF1336)	Unclassified		11.5239	0.0018513	12.6038	0.0085
Potri.010G047200	AT1G67850.1		Protein of unknown function (DUF707)	Unclassified		5.30578	0.000675401	12.9395	0.02185
Potri.010G049100	AT4G24740.1	AFC2,AME1,FC2	FUS3-complementing gene 2	Unclassified		4.52967	0.00157628	11.4887	0.0129
Potri.010G055100	AT3G25980.1	MAD2	DNA-binding HORMA family protein	Unclassified		17.4868	0.00951541	10.8437	0.03365
Potri.010G068400	AT2G33435.1		RNA-binding (RRM/RBD/RNP motifs) family protein	Unclassified		4.64747	0.00219453	11.0483	0.03605
Potri.010G087400	AT3G22430.1		Unknown	Unclassified		2.63442	0.00367751	9.48454	0.0268
Potri.010G095200			Unknown	Unclassified		4.3571	0.00163073	11.3836	0.03145
Potri.010G100800	AT2G30070.1	ATKT1,ATKT1P,ATKUP1,KT1,KUP1	potassium transporter 1	Unclassified		3.75476	0.00197698	10.8912	0.03505
Potri.010G111800	AT2G01470.1	ATSEC12,STL2P	SEC12P-like 2 protein	Unclassified		6.80862	0.0020549	11.6941	0.02555
Potri.010G114800	AT1G71070.1		Core-2/I-branching beta-1,6-N-acetylglucosaminyltransferase family protein	Unclassified		4.35105	0.000326419	13.7023	0.02855
Potri.010G119500	AT2G01190.1		Octicosapeptide/Phox/Bem1p family protein	Unclassified		6.64014	0.00770416	9.75136	0.02225
Potri.010G126900	AT3G25840.1		Protein kinase superfamily protein	Cell signaling		2.18552	9.41298e-05	14.503	0.03805
Potri.010G128400			Unknown	Unclassified		13.1569	0.00456409	11.4932	0.0109
Potri.010G143900			Unknown	Unclassified		7.34947	0.00843894	9.76636	0.042
Potri.010G169800	AT4G27640.1		ARM repeat superfamily protein	Unclassified		4.04614	0.00388309	10.0251	0.0239
Potri.010G170300	AT3G19830.1	NTMC2T5.2,NTMC2TYPE5.2	Calcium-dependent lipid-binding (CaLB domain) family protein	Cell signaling		5.27771	0.00125048	12.0432	0.0244
Potri.010G173100	AT2G40980.1		Protein kinase superfamily protein	Cell signaling		3.03072	0.000998451	11.5677	0.0411
Potri.010G192600	AT2G39970.1		Mitochondrial substrate carrier family protein	Unclassified		3.5611	0.00105398	11.7223	0.02215
Potri.010G194300			Unknown	Unclassified		9.62812	0.0287737	8.38636	0.04925
Potri.010G198800	AT2G39770.1	CYT1,EMB101,GMP1,SOZ1,VTC1	Glucose-1-phosphate adenylyltransferase family protein	Unclassified		15.5381	0.00333646	12.1852	0.0041
Potri.010G203500	AT3G55440.1	ATCTIMC,CYTOTPI,TPI	triosephosphate isomerase	Unclassified		55.6559	0.00585936	13.2135	0.00605
Potri.010G211100			Unknown	Unclassified		8.56436	0.00810103	10.046	0.032
Potri.010G214700	AT3G12620.1		Protein phosphatase 2C family protein	Cell signaling		3.62114	0.00132511	11.4161	0.0387
Potri.010G228000	AT5G03450.1		Transducin/WD40 repeat-like superfamily protein	Unclassified		4.36662	0.000558194	12.9335	0.04255
Potri.010G229300	AT5G04360.1	ATLDA,ATPU1,LDA,PU1	limit dextrinase	Unclassified		2.08516	0.00153281	10.4098	0.0423
Potri.010G234600	AT5G04610.1		S-adenosyl-L-methionine-dependent methyltransferases superfamily protein	Unclassified		3.82677	0.00287109	10.3803	0.04095
Potri.010G248700			Unknown	Unclassified		3.04963	0.00119065	11.3227	0.049
Potri.010G250000	AT1G51650.1		ATP synthase epsilon chain, mitochondrial	Unclassified		25.9087	0.0114672	11.1417	0.017
Potri.011G001000			Unknown	Unclassified		9.44249	0.00153694	12.5849	0.0067
Potri.011G007600	AT1G11910.1	APA1,ATAPA1	aspartic proteinase A1	Unclassified		4.10901	0.002011	10.9967	0.0295
Potri.011G010500			Unknown	Unclassified		6.28274	0.00796828	9.62291	0.0139
Potri.011G039800	AT1G11360.1		Adenine nucleotide alpha hydrolases-like superfamily protein	Unclassified		13.8625	0.0112968	10.2611	0.0321
Potri.011G040900			Unknown	Unclassified		4.54647	0.00344782	10.3648	0.033
Potri.011G046600	AT1G11080.2	scpl31	serine carboxypeptidase-like 31	Cell signaling		2.33131	0.00143738	10.6635	0.02665
Potri.011G050400			Unknown	Unclassified		3.05863	0.00826458	8.53173	0.02665
Potri.011G053600			Unknown	Unclassified		65.9038	0.00549499	13.55	0.00975
Potri.011G067000	AT1G29240.1		Protein of unknown function (DUF688)	Unclassified		2.56987	0.000385514	12.7026	0.04205
Potri.011G067300	AT2G42670.1		Protein of unknown function (DUF1637)	Unclassified		10.2637	0.00536413	10.9019	0.0325
Potri.011G078700	AT5G46390.2		Peptidase S41 family protein	Unclassified		3.92505	0.000416323	13.2027	0.0432
Potri.011G088400	AT5G55530.1		Calcium-dependent lipid-binding (CaLB domain) family protein	Cell signaling		6.41664	0.00180678	11.7942	0.03995
Potri.011G106300	AT3G14850.2	TBL41	TRICHOME BIREFRINGENCE-LIKE 41	Cell wall		3.91883	0.00152665	11.3258	0.0299
Potri.011G119500	AT3G15354.1	SPA3	SPA1-related 3	Unclassified		3.14906	0.00259358	10.2458	0.02855
Potri.011G126800	AT5G54280.2	ATM2,ATM4,ATMYOS1	myosin 2	Unclassified		11.5472	0.00179304	12.6528	0.02255
Potri.011G128900	AT4G21380.1	ARK3,RK3	receptor kinase 3	Cell signaling		2.3029	0.00151129	10.5735	0.0323
Potri.011G140100	AT1G17220.1	FUG1	Translation initiation factor 2, small GTP-binding protein	Unclassified		2.65902	0.00176998	10.5529	0.01675
Potri.012G001400	AT5G61430.1	ANAC100,ATNAC5,NAC100	NAC domain containing protein 100	Transcription factor		3.66325	0.00087469	12.0321	0.04805
Potri.012G004000	AT4G27870.1		Vacuolar iron transporter (VIT) family protein	Unclassified		3.62049	0.0009129	11.9534	0.0402
Potri.012G004300	AT5G24680.1		Peptidase C78, ubiquitin fold modifier-specific peptidase 1/ 2	Unclassified		2.89913	0.00120261	11.2352	0.04915
Potri.012G016100	AT5G24280.1	GMI1	gamma-irradiation and mitomycin c induced 1	Unclassified		2.69569	0.00208215	10.3384	0.0099
Potri.012G017600			Unknown	Unclassified		8.13061	0.000400697	14.3086	0.02045
Potri.012G018200	AT5G24320.1		Transducin/WD40 repeat-like superfamily protein	Unclassified		2.75414	0.0015452	10.7996	0.02015
Potri.012G023200	AT5G53620.1		Unknown	Unclassified		11.1461	0.00580084	10.908	0.0141
Potri.012G033200			Unknown	Unclassified		3.94002	0.00235362	10.7091	0.0389
Potri.012G044900	AT3G17860.1	JAI3,JAZ3,TIFY6B	jasmonate-zim-domain protein 3	Hormone signaling		6.48023	0.00136691	12.2109	0.025
Potri.012G056000	AT3G18370.1	ATSYTF,NTMC2T3,NTMC2TYPE3,SYTF	C2 domain-containing protein	Unclassified		4.52515	0.00170401	11.3748	0.03295
Potri.012G066600	AT5G07980.1		dentin sialophosphoprotein-related	Unclassified		8.00431	0.000803406	13.2824	0.0137
Potri.012G068700	AT1G74460.1		GDSL-like Lipase/Acylhydrolase superfamily protein	Unclassified		2.13055	0.00157097	10.4054	0.03795
Potri.012G085700			Unknown	Unclassified		6.84296	0.020811	8.36113	0.03205
Potri.012G097400	AT5G50400.1	ATPAP27,PAP27	purple acid phosphatase 27	Unclassified		5.55552	0.000853123	12.6689	0.005
Potri.012G118300	AT5G45110.1	ATNPR3,NPR3	NPR1-like protein 3	Cell signaling		3.08851	0.00065301	12.2075	0.03425
Potri.012G136100	AT5G62090.1	SLK2	SEUSS-like 2	Unclassified		7.33649	0.00412687	10.7958	0.02335
Potri.013G003000	AT5G61190.1		putative endonuclease or glycosyl hydrolase with C2H2-type zinc finger domain	Unclassified		13.0797	0.00339814	11.9103	0.02675
Potri.013G011200	AT3G05700.1		Drought-responsive family protein	Unclassified		26.373	0.0035937	12.8413	0.0044
Potri.013G014700	AT3G05580.1		Calcineurin-like metallo-phosphoesterase superfamily protein	Cell signaling		4.4203	0.000731645	12.5607	0.0309
Potri.013G015300			Unknown	Unclassified		145.067	0.0157742	13.1669	0.0137
Potri.013G023600	AT1G54920.2		Unknown	Unclassified		2.05207	0.000776512	11.3678	0.0118
Potri.013G044000	AT3G04590.2		AT hook motif DNA-binding family protein	Unclassified		9.30111	0.00212809	12.0936	0.0108
Potri.013G069200	AT3G03620.1		MATE efflux family protein	Unclassified		10.1168	0.000663259	13.8968	0.04365
Potri.013G110700	AT1G35560.1		TCP family transcription factor	Transcription factor		6.20712	0.00024296	14.6409	0.02875
Potri.013G129600	AT5G47320.1	RPS19	ribosomal protein S19	Unclassified		8.52218	0.00131274	12.6644	0.02695
Potri.013G134500	AT1G03670.1		ankyrin repeat family protein	Unclassified		4.45474	0.00156439	11.4755	0.034
Potri.013G134900	AT4G02340.1		alpha/beta-Hydrolases superfamily protein	Unclassified		3.07922	0.000774829	11.9564	0.0371
Potri.013G144100	AT4G03415.1		Protein phosphatase 2C family protein	Cell signaling		5.30854	0.00727955	9.51025	0.02705
Potri.013G145500	AT1G03520.1		Core-2/I-branching beta-1,6-N-acetylglucosaminyltransferase family protein	Unclassified		3.20425	0.000702376	12.1555	0.04665
Potri.013G150300			Unknown	Unclassified		2.32366	0.000721969	11.6522	0.0305
Potri.013G160100	AT5G01970.1		Unknown	Unclassified		6.82419	0.00183148	11.8634	0.0238
Potri.014G024000			Unknown	Unclassified		2.95124	0.00129528	11.1538	0.04115
Potri.014G026100	AT4G02630.1		Protein kinase superfamily protein	Cell signaling		3.44333	0.000767603	12.1312	0.0334
Potri.014G031000			Unknown	Unclassified		4.48744	0.000757355	12.5326	0.0122
Potri.014G032400	AT1G47420.1	SDH5	succinate dehydrogenase 5	Unclassified		10.6932	0.000992133	13.3958	0.01835
Potri.014G039200	AT5G53220.1		Unknown	Unclassified		3.3064	0.000516263	12.6449	0.0092
Potri.014G067300	AT2G45240.1	MAP1A	methionine aminopeptidase 1A	Unclassified		17.4129	0.0311207	9.12807	0.0347
Potri.014G067700	AT4G08900.1		arginase	Unclassified		7.17721	0.00067237	13.3819	0.00785
Potri.014G088200	AT4G00290.1		Mechanosensitive ion channel protein	Unclassified		5.3663	0.00139903	11.9053	0.02415
Potri.014G101800	AT3G61860.1	ATRSP31,RSP31	RNA-binding (RRM/RBD/RNP motifs) family protein	Unclassified		2.86176	0.000964456	11.5349	0.04465
Potri.014G112600	AT4G01810.1		Sec23/Sec24 protein transport family protein	Unclassified		2.43926	0.0099359	7.93958	0.04905
Potri.014G119600			Unknown	Unclassified		2.05199	0.000305611	12.713	0.048
Potri.014G119700	AT1G02560.1	CLPP5,NCLPP1,NCLPP5	nuclear encoded CLP protease 5	Unclassified		24.4793	0.00928366	11.3646	0.01795
Potri.014G140100	AT3G02065.2		P-loop containing nucleoside triphosphate hydrolases superfamily protein	Unclassified		4.15981	0.000957515	12.0849	0.02425
Potri.014G140900	AT5G36880.2	ACS	acetyl-CoA synthetase	Hormone signaling		10.3129	0.00824862	10.288	0.0247
Potri.014G142200	AT2G31040.1		ATP synthase protein I -related	Unclassified		7.36822	0.000395578	14.1851	0.0408
Potri.014G158000	AT2G32980.1		Unknown	Unclassified		4.7587	0.000438339	13.4062	0.03195
Potri.014G162900	AT2G04780.1	FLA7	FASCICLIN-like arabinoogalactan 7	Unclassified		3.85206	0.00039616	13.2473	0.03655
Potri.014G170300	AT2G04270.5	RNEE/G	RNAse E/G-like	Unclassified		3.2747	0.000400834	12.9961	0.02195
Potri.014G176900	AT3G25440.1		RNA-binding CRS1 / YhbY (CRM) domain protein	Unclassified		2.33366	0.000903945	11.3341	0.04935
Potri.015G032500	AT3G17770.1		Dihydroxyacetone kinase	Unclassified		6.09585	0.000474358	13.6496	0.0165
Potri.015G034200	AT2G40540.1	ATKT2,ATKUP2,KT2,KUP2,SHY3,TRK2	potassium transporter 2	Unclassified		2.24403	0.000823513	11.412	0.02775
Potri.015G035600	AT3G17850.1		Protein kinase superfamily protein	Cell signaling		7.41002	0.00994795	9.54086	0.04965
Potri.015G037000	AT1G18270.1		ketose-bisphosphate aldolase class-II family protein	Unclassified		3.48772	0.000403026	13.0791	0.00535
Potri.015G055400	AT1G73980.1		Phosphoribulokinase / Uridine kinase family	Cell signaling		3.77795	0.00237562	10.6351	0.04135
Potri.015G057300			Unknown	Unclassified		6.86005	0.00229932	11.5428	0.0124
Potri.015G058400	AT1G74210.1		PLC-like phosphodiesterases superfamily protein	Unclassified		3.30696	0.000664646	12.2806	0.04595
Potri.015G061900			Unknown	Unclassified		2.77782	0.00245909	10.1416	0.0231
Potri.015G063600	AT1G74690.1	IQD31	IQ-domain 31	Cell signaling		9.18038	0.00619908	10.5323	0.0124
Potri.015G069200	AT5G62580.1		ARM repeat superfamily protein	Unclassified		2.83893	0.00437284	9.34256	0.02495
Potri.015G077300			Unknown	Unclassified		17.0966	0.00715512	11.2224	0.02725
Potri.015G080300	AT5G50150.1		Protein of Unknown Function (DUF239)	Unclassified		11.91	0.000609731	14.2536	0.01925
Potri.015G105600	AT5G61970.1		signal recognition particle-related / SRP-related	Unclassified		10.8825	0.0061911	10.7795	0.02345
Potri.015G110800	AT5G51120.1	ATPABN1,PABN1	polyadenylate-binding protein 1	Unclassified		3.44571	0.000780031	12.109	0.0266
Potri.015G117300	AT3G06880.2		Transducin/WD40 repeat-like superfamily protein	Unclassified		2.09353	0.000131128	13.9627	0.03795
Potri.015G127100	AT1G62660.1		Glycosyl hydrolases family 32 protein	Unclassified		3.08866	0.000450351	12.7436	0.0119
Potri.016G018100	AT2G32250.2	FRS2	FAR1-related sequence 2	Unclassified		3.01193	0.00191494	10.6192	0.0255
Potri.016G018400	AT4G15080.1		DHHC-type zinc finger family protein	Cell signaling		2.08909	0.000526097	11.9553	0.0105
Potri.016G030200	AT1G79590.1	ATSYP52,SYP52	syntaxin of plants 52	Unclassified		9.57999	0.0028384	11.7207	0.02895
Potri.016G037500	AT3G57000.1		nucleolar essential protein-related	Unclassified		22.4663	0.000572486	15.2602	0.02115
Potri.016G038100	AT3G10250.1		Plant protein 1589 of unknown function	Unclassified		7.78874	0.00490065	10.6342	0.0234
Potri.016G053300			Unknown	Unclassified		3.95139	0.00293633	10.3941	0.03905
Potri.016G062000	AT3G58500.1	PP2A-4	protein phosphatase 2A-4	Cell signaling		6.19044	0.0023773	11.3465	0.01425
Potri.016G062400	AT5G06610.1		Protein of unknown function (DUF620)	Unclassified		13.0734	0.00456489	11.4838	0.03865
Potri.016G084700	AT3G45630.1		RNA binding (RRM/RBD/RNP motifs) family protein	Unclassified		2.62543	0.000728671	11.815	0.00925
Potri.016G090700	AT2G37220.1		RNA-binding (RRM/RBD/RNP motifs) family protein	Unclassified		9.9253	0.0225937	8.77905	0.0158
Potri.016G093200	AT5G03415.1	ATDPB,DPB	Transcription factor DP	Unclassified		3.33551	0.00039512	13.0433	0.03345
Potri.016G094700			Unknown	Unclassified		7.14243	0.000544	13.6805	0.0258
Potri.016G100200	AT3G09320.1		DHHC-type zinc finger family protein	Cell signaling		4.99659	0.00939626	9.05464	0.0471
Potri.016G109700			Unknown	Unclassified		5.89711	0.00134122	12.1022	0.03055
Potri.016G110400	AT2G38025.1		Cysteine proteinases superfamily protein	Unclassified		4.9429	0.00102108	12.241	0.02285
Potri.016G120100	AT4G33070.1		Thiamine pyrophosphate dependent pyruvate decarboxylase family protein	Unclassified		7.82688	0.00743321	10.0402	0.0392
Potri.016G140700	AT3G08640.1		Protein of unknown function (DUF3411)	Unclassified		6.024	0.00116251	12.3393	0.0186
Potri.016G140800	AT2G38610.1		RNA-binding KH domain-containing protein	Unclassified		2.50672	0.000373133	12.7138	0.0364
Potri.017G076800	AT5G62680.1		Major facilitator superfamily protein	Unclassified		15.2579	0.0136097	10.1307	0.02345
Potri.017G084100	AT3G01180.1	AtSS2,SS2	starch synthase 2	Unclassified		2.43412	0.00329498	9.52892	0.0166
Potri.017G102500	AT3G30380.2		alpha/beta-Hydrolases superfamily protein	Unclassified		2.62288	0.00200819	10.351	0.04905
Potri.017G109500	AT3G30841.1		Cofactor-independent phosphoglycerate mutase	Unclassified		6.03016	0.00237686	11.3089	0.03105
Potri.017G114600	AT1G67090.1	RBCS1A	ribulose bisphosphate carboxylase small chain 1A	Unclassified		139.278	0.0435872	11.6418	0.00365
Potri.017G129800	AT5G16620.1	ATTIC40,PDE120,TIC40	hydroxyproline-rich glycoprotein family protein	Unclassified		16.6823	0.000843841	14.271	0.03125
Potri.017G130700	AT5G37670.1		HSP20-like chaperones superfamily protein	Unclassified		17.0598	0.000786127	14.4055	0.02005
Potri.017G145700	AT4G25700.1	B1,BCH1,BETA-OHASE 1,chy1	beta-hydroxylase 1	Unclassified		7.2876	0.000369848	14.2662	0.03115
Potri.017G155300	AT1G17840.1	ABCG11,ATWBC11,COF1,DSO,WBC11	white-brown complex homolog protein 11	Unclassified		2.42532	0.00391412	9.27527	0.02525
Potri.018G008200	AT5G24890.1		Unknown	Unclassified		12.6401	0.00273648	12.1734	0.044
Potri.018G021300			Unknown	Unclassified		7.1134	0.00306094	11.1823	0.0129
Potri.018G023100	AT5G25265.1		Unknown	Unclassified		8.0312	0.000894342	13.1325	0.04345
Potri.018G030700	AT5G55190.1	ATRAN3,RAN3	RAN GTPase 3	Cell signaling		63.8406	0.0458695	10.4427	0.01725
Potri.018G037800	AT5G11500.1		Unknown	Unclassified		4.5994	0.000458076	13.2936	0.02465
Potri.018G060000	AT4G33110.1		S-adenosyl-L-methionine-dependent methyltransferases superfamily protein	Unclassified		12.9055	0.0069953	10.8493	0.04735
Potri.018G063600	AT4G33250.1	ATTIF3K1,EIF3K,TIF3K1	eukaryotic translation initiation factor 3K	Unclassified		19.0448	0.000703416	14.7247	0.02955
Potri.018G067800	AT2G19480.3	NAP1;2,NFA02,NFA2	nucleosome assembly protein 1;2	Unclassified		70.2785	0.00130836	15.713	0.02115
Potri.018G069700	AT4G26260.2	MIOX4	myo-inositol oxygenase 4	Unclassified		3.88136	0.00292629	10.3733	0.04215
Potri.018G085100	AT4G28910.1	NINJA	novel interactor of JAZ	Cell signaling		4.31879	0.0030704	10.458	0.0166
Potri.018G106900	AT5G57970.1		DNA glycosylase superfamily protein	Unclassified		2.24728	0.00119724	10.8743	0.0448
Potri.018G107000	AT4G30935.1	ATWRKY32,WRKY32	WRKY DNA-binding protein 32	Transcription factor		2.96407	0.000326072	13.1501	0.01935
Potri.018G123200	AT5G10790.1	UBP22	ubiquitin-specific protease 22	Protein degradation		3.34643	0.000226779	13.849	0.0295
Potri.018G127200	AT5G32440.3		Ubiquitin system component Cue protein	Protein degradation		26.4668	0.003651	12.8236	0.00785
Potri.018G139800	AT4G29900.1	ACA10,ATACA10,CIF1	autoinhibited Ca(2+)-ATPase 10	Unclassified		3.93284	0.00864341	8.82975	0.01785
Potri.018G140800	AT3G28430.1		Unknown	Unclassified		3.02644	0.00142019	11.0573	0.0314
Potri.019G041300	AT5G62030.1		diphthamide synthesis DPH2 family protein	Unclassified		5.73448	0.00878623	9.3502	0.03375
Potri.019G042600	AT5G17170.1	ENH1	rubredoxin family protein	Unclassified		4.11164	0.00720095	9.15731	0.0216
Potri.019G076900			Unknown	Unclassified		4.20443	0.0010962	11.9052	0.04825
Potri.019G077700	AT1G58350.1	ZW18	Putative serine esterase family protein	Unclassified		6.28693	0.00211786	11.5355	0.02725
Potri.019G086700	AT1G71865.1		Unknown	Unclassified		18.7685	0.00406116	12.1741	0.02785
Potri.019G130000			Unknown	Unclassified		8.72353	0.00152197	12.4848	0.02425
Potri.019G132100	AT2G38610.1		RNA-binding KH domain-containing protein	Unclassified		3.52635	0.00955185	8.52818	0.0391
Potri.019G133000	AT5G51340.1		Tetratricopeptide repeat (TPR)-like superfamily protein	Unclassified		8.36238	0.00397653	11.0382	0.03035
Potri.T004600	AT5G14930.2	SAG101	senescence-associated gene 101	Unclassified		50.6919	0.923699	5.77819	0.00665
Potri.T010700	AT5G63640.1		ENTH/VHS/GAT family protein	Unclassified		2.67936	0.000613368	12.0928	0.02885
