# Supplementary material for: A HD‐ZIP III gene, PtrHB4, is required for interfascicular cambium development in Populus
Source: Plant Biotechnol J. 2017 Nov 18;16(3):808–17. doi: 10.1111/pbi.12830 (PMC5814583; doi:10.1111/pbi.12830)
Supplement: Supplementary file 9 — Table S3 List of primers used in this study. [file PBI-16-808-s005.xlsx]

## Sheet: Sheet1
Table S3: List of primers used in this study
Gene	Forward primer 5’→3’	Reverse primer 5’→3’	Notes
PtrHB4pro	TGTAGTGCTTCCGATTTAATGACTC	AATCCATGTGCTTGTCCTTACTGTG	Promoter cloning
N-PtrHB4	GCTAGCATGGACAACGGAAAGTACGTAAG	AGCACCGCTTGACTCCTCAGCTCGAG	Cloning of N-terminal of PtrHB4
PtrPIN1a	ACCAGCAGTTCAAGAACCAG	AAAGTGGCACCATTGCAGTC	Realtime
PtrARR12	TTTCTAAAGGGTCTGTTTCTGGTTC	ACTGCAAAGCTCTACTCCCACTC	Realtime
PtrCycD3	TCTGGCTGTTATCTTCCTTCTGTG	GTCTTGGGTTCTGCCCTTCTTA	Realtime
PtrCycA1	CCGCAGCTTTGTGCAACC	TCGACCAGCCAGTCAACCAG	Realtime
PtrWOX4A	GAGAACTCCTAATGGGCAACAAA	CATTCAAATGACCAGCTCCTACA	Realtime
PtrActin2	AAACTGTAATGGTCCTCCCTCCG	GCATCATCACAATCACTCTCCGA	Realtime
